# Supplementary material for: Exploring the causal effects of the gut microbiome on serum lipid levels: A two-sample Mendelian randomization analysis
Source: Front Microbiol. 2023 Feb 16;14:1113334. doi: 10.3389/fmicb.2023.1113334 (PMC9978097; doi:10.3389/fmicb.2023.1113334)
Supplement: Supplementary file 1 [file Table_1.xlsx]

## Sheet: Supplementary Table 1
Supplementary Table S1. GWAS statistics of bacterial taxa at P<1.0×10-5
Taxa	Feature	Name	Chr	BP	SNP	REF	EFF	Beta	SE	P-value	N
phylum.Actinobacteria.id.400	phylum	Actinobacteria	2	135837906	rs7570971	C	A	0.086653	0.0113623	1.41e-14	17782
phylum.Actinobacteria.id.400	phylum	Actinobacteria	2	136608646	rs4988235	A	G	0.084524	0.0114729	1.12e-13	17990
phylum.Actinobacteria.id.400	phylum	Actinobacteria	2	136616754	rs182549	T	C	0.0846375	0.0114864	1.13e-13	17990
phylum.Actinobacteria.id.400	phylum	Actinobacteria	2	136707982	rs6754311	T	C	0.0845059	0.0114681	1.24e-13	17988
phylum.Actinobacteria.id.400	phylum	Actinobacteria	2	136413650	rs36084664	A	G	-0.0842854	0.0123036	3.88e-13	16862
phylum.Actinobacteria.id.400	phylum	Actinobacteria	2	135954797	rs1375131	T	C	0.0815446	0.0113416	4.16e-13	17988
phylum.Actinobacteria.id.400	phylum	Actinobacteria	2	135907088	rs6730157	A	G	0.0812466	0.01134	4.54e-13	17990
phylum.Actinobacteria.id.400	phylum	Actinobacteria	2	136381348	rs12465802	G	A	0.0800461	0.0114197	1.37e-12	17990
phylum.Actinobacteria.id.400	phylum	Actinobacteria	2	136043944	rs13023281	T	C	-0.0809213	0.0122152	2.61e-12	16862
phylum.Actinobacteria.id.400	phylum	Actinobacteria	2	136740900	rs687670	T	C	0.0828668	0.0117031	3.02e-12	17990
phylum.Actinobacteria.id.400	phylum	Actinobacteria	2	136407479	rs1446585	A	G	0.0795603	0.0115703	8.22e-12	17782
phylum.Actinobacteria.id.400	phylum	Actinobacteria	2	136721995	rs13404551	T	C	0.0810598	0.0116926	1.05e-11	17986
phylum.Actinobacteria.id.400	phylum	Actinobacteria	2	136685228	rs309160	C	T	0.0805245	0.0117015	1.4e-11	17990
phylum.Actinobacteria.id.400	phylum	Actinobacteria	2	136658345	rs218174	A	G	0.0798442	0.0117079	2.21e-11	17988
phylum.Actinobacteria.id.400	phylum	Actinobacteria	2	136638216	rs632632	T	C	0.0796483	0.0117045	2.49e-11	17989
phylum.Actinobacteria.id.400	phylum	Actinobacteria	2	136670298	rs309168	C	T	0.079536	0.0117035	2.55e-11	17990
phylum.Actinobacteria.id.400	phylum	Actinobacteria	2	136614255	rs309180	A	G	0.0793941	0.0117138	2.85e-11	17990
phylum.Actinobacteria.id.400	phylum	Actinobacteria	2	136643555	rs309125	C	T	0.078445	0.011707	4.7e-11	17989
phylum.Actinobacteria.id.400	phylum	Actinobacteria	2	136622046	rs4988183	T	C	0.0791617	0.0119577	1.1e-10	17989
phylum.Actinobacteria.id.400	phylum	Actinobacteria	2	136755684	rs309134	G	A	0.0777827	0.0118767	1.74e-10	17989
phylum.Actinobacteria.id.400	phylum	Actinobacteria	2	136608231	rs4954490	A	G	0.0768329	0.0117788	1.74e-10	17983
phylum.Actinobacteria.id.400	phylum	Actinobacteria	2	136721603	rs12615624	A	G	0.0777581	0.0118761	1.84e-10	17990
phylum.Actinobacteria.id.400	phylum	Actinobacteria	2	136322676	rs6759321	G	T	0.0742033	0.0115217	1.86e-10	17782
phylum.Actinobacteria.id.400	phylum	Actinobacteria	2	136594158	rs2236783	A	G	0.0764226	0.0117967	2.68e-10	17990
phylum.Actinobacteria.id.400	phylum	Actinobacteria	2	136589612	rs12620033	G	C	0.0757421	0.0117943	3.7e-10	17990
phylum.Actinobacteria.id.400	phylum	Actinobacteria	2	136092061	rs1561277	C	A	0.0725557	0.0115031	4.41e-10	17782
phylum.Actinobacteria.id.400	phylum	Actinobacteria	2	136787402	rs6716536	C	T	0.0725397	0.0115447	4.47e-10	17782
phylum.Actinobacteria.id.400	phylum	Actinobacteria	2	136691825	rs309164	T	C	0.0756885	0.0118782	5.44e-10	17990
phylum.Actinobacteria.id.400	phylum	Actinobacteria	2	136603276	rs3754686	C	T	0.0741582	0.0117761	7.19e-10	17990
phylum.Actinobacteria.id.400	phylum	Actinobacteria	2	136569848	rs12988076	A	C	0.0741291	0.0117814	7.58e-10	17990
phylum.Actinobacteria.id.400	phylum	Actinobacteria	2	136698098	rs309149	C	T	0.0747357	0.0118781	8.65e-10	17990
phylum.Actinobacteria.id.400	phylum	Actinobacteria	2	136596867	rs6742283	G	A	0.0738135	0.0117886	9.96e-10	17986
phylum.Actinobacteria.id.400	phylum	Actinobacteria	2	136575199	rs6719488	T	G	0.0735528	0.0117814	9.99e-10	17990
phylum.Actinobacteria.id.400	phylum	Actinobacteria	2	136557319	rs2322660	T	C	0.0735317	0.0117773	1.01e-09	17990
phylum.Actinobacteria.id.400	phylum	Actinobacteria	2	136576577	rs892715	C	T	0.0732965	0.0117817	1.14e-09	17990
phylum.Actinobacteria.id.400	phylum	Actinobacteria	2	136558157	rs748841	T	C	0.0733017	0.0117776	1.16e-09	17990
phylum.Actinobacteria.id.400	phylum	Actinobacteria	2	136820076	rs11681248	T	C	0.0691639	0.0112796	1.25e-09	17982
phylum.Actinobacteria.id.400	phylum	Actinobacteria	2	136603366	rs3769005	G	C	0.072989	0.0117749	1.26e-09	17990
phylum.Actinobacteria.id.400	phylum	Actinobacteria	2	136786651	rs12475139	T	A	0.0712869	0.0116702	1.36e-09	17782
phylum.Actinobacteria.id.400	phylum	Actinobacteria	2	136583192	rs745500	A	G	0.0729775	0.0117819	1.41e-09	17990
phylum.Actinobacteria.id.400	phylum	Actinobacteria	2	136580287	rs2164210	C	T	0.0725384	0.0117815	1.7e-09	17990
phylum.Actinobacteria.id.400	phylum	Actinobacteria	2	136602491	rs3739020	T	G	0.0741201	0.0120482	2.26e-09	17985
phylum.Actinobacteria.id.400	phylum	Actinobacteria	2	136555659	rs2322659	C	T	0.0732821	0.0120282	3.28e-09	17990
phylum.Actinobacteria.id.400	phylum	Actinobacteria	2	136765951	rs309137	T	C	0.0700367	0.0116771	3.76e-09	17990
phylum.Actinobacteria.id.400	phylum	Actinobacteria	2	136581848	rs1470457	A	G	0.072232	0.0120479	5.41e-09	17990
phylum.Actinobacteria.id.400	phylum	Actinobacteria	2	136808949	rs11693502	T	C	0.0664099	0.0113609	7.15e-09	17989
phylum.Actinobacteria.id.400	phylum	Actinobacteria	2	136733897	rs7587285	T	C	0.0925548	0.0159272	7.55e-09	17990
phylum.Actinobacteria.id.400	phylum	Actinobacteria	2	136817088	rs749873	T	C	0.0660346	0.01129	7.92e-09	17990
phylum.Actinobacteria.id.400	phylum	Actinobacteria	2	136743490	rs2278683	A	C	0.0926142	0.0159342	8.07e-09	17989
phylum.Actinobacteria.id.400	phylum	Actinobacteria	2	135911422	rs17261772	T	C	0.0695403	0.0118938	8.37e-09	17782
phylum.Actinobacteria.id.400	phylum	Actinobacteria	2	136731066	rs4954551	G	A	0.0917449	0.0159482	9.29e-09	17990
phylum.Actinobacteria.id.400	phylum	Actinobacteria	2	135479980	rs6723108	G	T	0.0604886	0.0110306	1.02e-08	17990
phylum.Actinobacteria.id.400	phylum	Actinobacteria	2	136747085	rs11893318	T	C	0.0916065	0.0159476	1.19e-08	17989
phylum.Actinobacteria.id.400	phylum	Actinobacteria	2	136455600	rs71348714	A	G	0.0690938	0.0119516	1.4e-08	17990
phylum.Actinobacteria.id.400	phylum	Actinobacteria	2	136439517	rs313519	A	C	0.0688384	0.0119537	1.46e-08	17990
phylum.Actinobacteria.id.400	phylum	Actinobacteria	2	136445526	rs313526	C	T	0.0688858	0.0119508	1.54e-08	17990
phylum.Actinobacteria.id.400	phylum	Actinobacteria	2	136445869	rs313528	G	A	0.0688554	0.0119506	1.54e-08	17990
phylum.Actinobacteria.id.400	phylum	Actinobacteria	2	136439090	rs313518	C	T	0.0688693	0.011953	1.56e-08	17990
phylum.Actinobacteria.id.400	phylum	Actinobacteria	2	136419961	rs1446584	A	G	0.0684077	0.011948	1.83e-08	17990
phylum.Actinobacteria.id.400	phylum	Actinobacteria	2	136462441	rs7355359	T	C	0.068384	0.0119515	2e-08	17990
phylum.Actinobacteria.id.400	phylum	Actinobacteria	2	136420690	rs4954280	A	G	0.0681738	0.0119486	2.05e-08	17990
phylum.Actinobacteria.id.400	phylum	Actinobacteria	2	136437507	rs313517	A	G	0.0681709	0.0119524	2.14e-08	17990
phylum.Actinobacteria.id.400	phylum	Actinobacteria	2	136444123	rs313524	C	T	0.0681368	0.0119508	2.16e-08	17990
phylum.Actinobacteria.id.400	phylum	Actinobacteria	2	136539122	rs11684545	T	G	0.0684535	0.0119983	2.18e-08	17990
phylum.Actinobacteria.id.400	phylum	Actinobacteria	2	136418348	rs6720287	A	G	0.067989	0.0119482	2.22e-08	17990
phylum.Actinobacteria.id.400	phylum	Actinobacteria	2	136422171	rs2034276	A	T	0.0679925	0.0119509	2.25e-08	17990
phylum.Actinobacteria.id.400	phylum	Actinobacteria	2	136553639	rs1011361	A	G	0.0683442	0.0120024	2.33e-08	17989
phylum.Actinobacteria.id.400	phylum	Actinobacteria	2	136554800	rs6430589	C	G	0.0680323	0.0120025	2.47e-08	17989
phylum.Actinobacteria.id.400	phylum	Actinobacteria	2	136432103	rs313523	G	A	0.0677126	0.011954	2.52e-08	17990
phylum.Actinobacteria.id.400	phylum	Actinobacteria	2	136416855	rs6715856	T	C	0.0676629	0.0119485	2.55e-08	17990
phylum.Actinobacteria.id.400	phylum	Actinobacteria	2	136544197	rs10928546	T	C	0.0679717	0.0119967	2.62e-08	17990
phylum.Actinobacteria.id.400	phylum	Actinobacteria	2	136428460	rs656326	A	C	0.0674802	0.0119519	2.83e-08	17990
phylum.Actinobacteria.id.400	phylum	Actinobacteria	2	136430866	rs313522	T	A	0.0674454	0.0119543	2.89e-08	17990
phylum.Actinobacteria.id.400	phylum	Actinobacteria	2	136416941	rs6755383	C	T	0.0672629	0.0119497	3.11e-08	17990
phylum.Actinobacteria.id.400	phylum	Actinobacteria	2	136535410	rs71348715	T	G	0.0677848	0.0119994	3.12e-08	17990
phylum.Actinobacteria.id.400	phylum	Actinobacteria	2	136470714	rs13412397	A	G	0.0676871	0.011968	3.17e-08	17990
phylum.Actinobacteria.id.400	phylum	Actinobacteria	2	136550109	rs2082729	T	C	0.0674999	0.0120026	3.61e-08	17990
phylum.Actinobacteria.id.400	phylum	Actinobacteria	2	136413359	rs7608045	T	C	0.066913	0.0119497	3.7e-08	17990
phylum.Actinobacteria.id.400	phylum	Actinobacteria	2	136474098	rs11679508	T	A	0.067307	0.0119684	3.8e-08	17990
phylum.Actinobacteria.id.400	phylum	Actinobacteria	2	136751849	rs62160860	G	C	0.0897924	0.0161557	3.91e-08	17985
phylum.Actinobacteria.id.400	phylum	Actinobacteria	2	136410299	rs10928542	G	A	0.0667801	0.0119493	3.91e-08	17990
phylum.Actinobacteria.id.400	phylum	Actinobacteria	2	136402117	rs4954276	A	G	0.0669238	0.0119489	4.06e-08	17990
phylum.Actinobacteria.id.400	phylum	Actinobacteria	2	136502792	rs1438305	G	C	0.0672288	0.0119998	4.07e-08	17990
phylum.Actinobacteria.id.400	phylum	Actinobacteria	2	136551694	rs12998016	T	C	0.067166	0.0120043	4.08e-08	17989
phylum.Actinobacteria.id.400	phylum	Actinobacteria	2	136494186	rs10202489	A	G	0.0671449	0.011979	4.16e-08	17990
phylum.Actinobacteria.id.400	phylum	Actinobacteria	2	136503157	rs1438304	G	A	0.0671067	0.0119994	4.33e-08	17990
phylum.Actinobacteria.id.400	phylum	Actinobacteria	2	136873549	rs2680880	T	A	0.0613782	0.0109654	4.33e-08	17990
phylum.Actinobacteria.id.400	phylum	Actinobacteria	2	136409073	rs4954279	G	A	0.0663971	0.0119487	4.64e-08	17990
phylum.Actinobacteria.id.400	phylum	Actinobacteria	2	136398174	rs12619365	C	T	0.0665606	0.0119927	4.79e-08	17990
phylum.Actinobacteria.id.400	phylum	Actinobacteria	2	136522941	rs28453840	A	G	0.0667265	0.011992	4.86e-08	17989
phylum.Actinobacteria.id.400	phylum	Actinobacteria	2	136403749	rs13413639	C	A	0.0663852	0.0119474	4.9e-08	17990
phylum.Actinobacteria.id.400	phylum	Actinobacteria	2	136507039	rs12998387	G	A	0.0667107	0.0119903	5.2e-08	17990
phylum.Actinobacteria.id.400	phylum	Actinobacteria	2	136511575	rs3213889	G	A	0.0667098	0.0120005	5.36e-08	17990
phylum.Actinobacteria.id.400	phylum	Actinobacteria	2	136495619	rs10195620	T	A	0.0664878	0.0120043	5.63e-08	17990
phylum.Actinobacteria.id.400	phylum	Actinobacteria	2	135877562	rs1869829	A	G	0.0648947	0.011862	5.72e-08	17990
phylum.Actinobacteria.id.400	phylum	Actinobacteria	2	136522675	rs10173394	T	C	0.066355	0.0119916	6.06e-08	17990
phylum.Actinobacteria.id.400	phylum	Actinobacteria	2	136499166	rs1438307	T	G	0.0663133	0.0119956	6.08e-08	17990
phylum.Actinobacteria.id.400	phylum	Actinobacteria	2	136521514	rs10192827	A	G	0.0661911	0.0119938	6.52e-08	17987
phylum.Actinobacteria.id.400	phylum	Actinobacteria	2	136825272	rs932206	T	C	0.0594514	0.0109847	6.77e-08	17782
phylum.Actinobacteria.id.400	phylum	Actinobacteria	2	136518103	rs12994270	A	T	0.0657894	0.011992	8.15e-08	17990
phylum.Actinobacteria.id.400	phylum	Actinobacteria	2	136495300	rs12469709	T	C	0.065611	0.0120053	8.81e-08	17990
phylum.Actinobacteria.id.400	phylum	Actinobacteria	2	136817616	rs2011946	A	C	0.0608478	0.0113653	1.28e-07	17983
phylum.Actinobacteria.id.400	phylum	Actinobacteria	2	136421323	rs1374329	A	G	0.0657787	0.0121853	1.45e-07	17990
phylum.Actinobacteria.id.400	phylum	Actinobacteria	2	136528004	rs2304599	G	C	0.066095	0.0123662	1.96e-07	17990
phylum.Actinobacteria.id.400	phylum	Actinobacteria	2	213756191	rs4429415	T	C	0.0581908	0.0111343	2.05e-07	17990
phylum.Actinobacteria.id.400	phylum	Actinobacteria	2	136022798	rs935613	C	T	0.0618772	0.0118943	2.26e-07	17990
phylum.Actinobacteria.id.400	phylum	Actinobacteria	2	136822223	rs1879087	T	C	0.101683	0.0216503	2.48e-07	11920
phylum.Actinobacteria.id.400	phylum	Actinobacteria	2	135771974	rs10187402	C	G	0.0614523	0.0119012	2.49e-07	17982
phylum.Actinobacteria.id.400	phylum	Actinobacteria	2	136799609	rs10928554	C	T	0.0894628	0.0166262	2.51e-07	17782
phylum.Actinobacteria.id.400	phylum	Actinobacteria	2	135456759	rs10928513	C	T	0.0549492	0.0109969	2.61e-07	17989
phylum.Actinobacteria.id.400	phylum	Actinobacteria	2	136539513	rs10188066	A	G	0.0652758	0.0123608	2.66e-07	17990
phylum.Actinobacteria.id.400	phylum	Actinobacteria	2	136522710	rs9287442	G	A	0.0654738	0.012314	2.66e-07	17990
phylum.Actinobacteria.id.400	phylum	Actinobacteria	2	136720344	rs3768998	G	T	0.0853572	0.016472	2.66e-07	17989
phylum.Actinobacteria.id.400	phylum	Actinobacteria	2	136501840	rs10928545	G	A	0.0653372	0.012321	3.02e-07	17990
phylum.Actinobacteria.id.400	phylum	Actinobacteria	2	136544752	rs6760329	G	A	0.064952	0.0123609	3.06e-07	17990
phylum.Actinobacteria.id.400	phylum	Actinobacteria	2	136546110	rs2278544	G	A	0.0649824	0.0123331	3.36e-07	17990
phylum.Actinobacteria.id.400	phylum	Actinobacteria	2	135829432	rs10193348	A	G	0.0736279	0.0149863	3.41e-07	17990
phylum.Actinobacteria.id.400	phylum	Actinobacteria	2	135832131	rs12328663	T	C	0.0733357	0.0149839	3.67e-07	17990
phylum.Actinobacteria.id.400	phylum	Actinobacteria	2	136516748	rs12616520	T	A	0.0647198	0.0123144	3.68e-07	17990
phylum.Actinobacteria.id.400	phylum	Actinobacteria	2	135755629	rs1530559	A	G	0.0547053	0.0108963	3.78e-07	17782
phylum.Actinobacteria.id.400	phylum	Actinobacteria	2	136801201	rs4954556	G	A	0.113057	0.0235459	3.83e-07	10790
phylum.Actinobacteria.id.400	phylum	Actinobacteria	2	135849613	rs7568525	G	A	0.0727039	0.0150275	4.04e-07	17990
phylum.Actinobacteria.id.400	phylum	Actinobacteria	2	136553529	rs1030764	T	C	0.0644878	0.0123671	4.06e-07	17990
phylum.Actinobacteria.id.400	phylum	Actinobacteria	2	135818907	rs2874739	C	T	0.0732527	0.0149807	4.09e-07	17990
phylum.Actinobacteria.id.400	phylum	Actinobacteria	2	136628380	rs4954513	G	A	0.085109	0.0165214	4.22e-07	17990
phylum.Actinobacteria.id.400	phylum	Actinobacteria	2	135853807	rs10208624	C	T	0.0725662	0.0150246	4.3e-07	17990
phylum.Actinobacteria.id.400	phylum	Actinobacteria	2	213749190	rs4561607	C	T	0.0569314	0.0111899	4.31e-07	17989
phylum.Actinobacteria.id.400	phylum	Actinobacteria	2	135954405	rs1375132	A	G	0.060494	0.0118751	4.42e-07	17987
phylum.Actinobacteria.id.400	phylum	Actinobacteria	12	20378911	rs10841473	C	G	-0.0596572	0.0117537	4.47e-07	17987
phylum.Actinobacteria.id.400	phylum	Actinobacteria	2	135705558	rs1979033	G	A	0.0525657	0.0108886	4.76e-07	17983
phylum.Actinobacteria.id.400	phylum	Actinobacteria	2	135885357	rs6430561	C	T	0.0725632	0.015024	4.9e-07	17990
phylum.Actinobacteria.id.400	phylum	Actinobacteria	2	135814716	rs7422031	C	T	0.0728907	0.0149806	4.91e-07	17990
phylum.Actinobacteria.id.400	phylum	Actinobacteria	2	135812969	rs56903548	C	T	0.0727571	0.0149825	5.07e-07	17990
phylum.Actinobacteria.id.400	phylum	Actinobacteria	2	135884487	rs58327215	G	C	0.0723221	0.015021	5.14e-07	17990
phylum.Actinobacteria.id.400	phylum	Actinobacteria	2	135429288	rs998451	A	G	0.0527115	0.01105	5.35e-07	17989
phylum.Actinobacteria.id.400	phylum	Actinobacteria	2	135859923	rs11898045	T	C	0.0720495	0.0149929	5.46e-07	17990
phylum.Actinobacteria.id.400	phylum	Actinobacteria	2	135874038	rs61087958	C	T	0.0723755	0.0150008	5.5e-07	17990
phylum.Actinobacteria.id.400	phylum	Actinobacteria	2	136704414	rs16832275	C	G	0.0815798	0.0159283	5.54e-07	17990
phylum.Actinobacteria.id.400	phylum	Actinobacteria	2	135872646	rs4954220	C	A	0.0720612	0.0150268	5.72e-07	17990
phylum.Actinobacteria.id.400	phylum	Actinobacteria	2	135915358	rs6747073	T	C	0.0598711	0.0118638	5.79e-07	17987
phylum.Actinobacteria.id.400	phylum	Actinobacteria	2	136783169	rs6714750	A	G	0.0612343	0.0120193	5.82e-07	17782
phylum.Actinobacteria.id.400	phylum	Actinobacteria	2	135861497	rs7573600	G	C	0.0720161	0.0149907	5.86e-07	17990
phylum.Actinobacteria.id.400	phylum	Actinobacteria	2	213756968	rs4450544	C	T	0.0558987	0.0111251	6.09e-07	17990
phylum.Actinobacteria.id.400	phylum	Actinobacteria	2	135860305	rs58426504	T	G	0.0716954	0.0149919	6.21e-07	17990
phylum.Actinobacteria.id.400	phylum	Actinobacteria	2	136626004	rs3769002	T	C	0.0834348	0.0165284	6.33e-07	17990
phylum.Actinobacteria.id.400	phylum	Actinobacteria	2	136624919	rs56263017	T	C	0.0834139	0.0165289	6.34e-07	17990
phylum.Actinobacteria.id.400	phylum	Actinobacteria	14	23847194	rs74037001	A	G	-0.0819391	0.0165334	6.71e-07	17179
phylum.Actinobacteria.id.400	phylum	Actinobacteria	2	136643900	rs309126	T	C	0.0789172	0.0155093	6.77e-07	17990
phylum.Actinobacteria.id.400	phylum	Actinobacteria	2	213729558	rs12989104	G	T	0.0556789	0.0111683	6.93e-07	17983
phylum.Actinobacteria.id.400	phylum	Actinobacteria	2	135796410	rs13389481	C	A	0.0730474	0.0153389	7.06e-07	17987
phylum.Actinobacteria.id.400	phylum	Actinobacteria	2	135878814	rs2290518	G	A	0.0715775	0.0149891	7.22e-07	17990
phylum.Actinobacteria.id.400	phylum	Actinobacteria	2	136671801	rs2164332	G	C	0.0805275	0.0159184	7.37e-07	17990
phylum.Actinobacteria.id.400	phylum	Actinobacteria	2	136812931	rs11679933	T	G	0.0570802	0.011368	7.38e-07	17983
phylum.Actinobacteria.id.400	phylum	Actinobacteria	2	213749089	rs4349285	T	G	0.0555894	0.0111333	7.41e-07	17990
phylum.Actinobacteria.id.400	phylum	Actinobacteria	2	136505546	rs3820794	T	C	0.0629275	0.0123517	7.67e-07	17990
phylum.Actinobacteria.id.400	phylum	Actinobacteria	2	136646900	rs6752519	C	T	0.0829369	0.0164938	7.79e-07	17990
phylum.Actinobacteria.id.400	phylum	Actinobacteria	2	135874622	rs6741481	A	G	0.0712574	0.014991	8.06e-07	17990
phylum.Actinobacteria.id.400	phylum	Actinobacteria	2	135871624	rs58697996	G	A	0.0710364	0.0150277	8.16e-07	17990
phylum.Actinobacteria.id.400	phylum	Actinobacteria	2	136191314	rs10209482	A	C	0.0712303	0.0152065	8.74e-07	17990
phylum.Actinobacteria.id.400	phylum	Actinobacteria	2	136636909	rs7608980	G	A	0.0833434	0.0165414	8.75e-07	17990
phylum.Actinobacteria.id.400	phylum	Actinobacteria	2	213753661	rs12105842	T	C	0.0552864	0.0111492	8.92e-07	17990
phylum.Actinobacteria.id.400	phylum	Actinobacteria	2	136652859	rs16832156	G	A	0.0806542	0.0159477	9.33e-07	17989
phylum.Actinobacteria.id.400	phylum	Actinobacteria	2	135689188	rs6738563	G	T	0.0513528	0.0108952	9.58e-07	17984
phylum.Actinobacteria.id.400	phylum	Actinobacteria	2	136637350	rs16832138	G	A	0.0829923	0.0165367	9.59e-07	17990
phylum.Actinobacteria.id.400	phylum	Actinobacteria	2	136166536	rs13427494	G	A	0.0709214	0.0152109	9.66e-07	17990
phylum.Actinobacteria.id.400	phylum	Actinobacteria	2	136683293	rs16832200	T	C	0.0797804	0.0159253	9.71e-07	17990
phylum.Actinobacteria.id.400	phylum	Actinobacteria	2	136677192	rs2322725	T	C	0.0795616	0.015924	9.73e-07	17990
phylum.Actinobacteria.id.400	phylum	Actinobacteria	2	135880013	rs13410870	G	A	0.0706476	0.0149916	9.75e-07	17990
phylum.Actinobacteria.id.400	phylum	Actinobacteria	2	135498924	rs1942055	G	C	0.0520012	0.0110385	9.78e-07	17983
phylum.Actinobacteria.id.400	phylum	Actinobacteria	2	136633011	rs309132	C	G	0.0824545	0.0163075	9.98e-07	17990
phylum.Actinobacteria.id.400	phylum	Actinobacteria	2	135793565	rs4954214	C	T	0.0709221	0.0150445	1.03e-06	17990
phylum.Actinobacteria.id.400	phylum	Actinobacteria	2	136615222	rs3213871	C	T	0.081906	0.0165709	1.05e-06	17990
phylum.Actinobacteria.id.400	phylum	Actinobacteria	2	135775130	rs7581382	T	C	-0.0605398	0.0135168	1.06e-06	16862
phylum.Actinobacteria.id.400	phylum	Actinobacteria	2	135909462	rs4954221	G	A	0.0700539	0.0150209	1.08e-06	17990
phylum.Actinobacteria.id.400	phylum	Actinobacteria	2	135798758	rs62168941	C	T	0.0707987	0.0150369	1.1e-06	17990
phylum.Actinobacteria.id.400	phylum	Actinobacteria	2	213757489	rs12465650	T	G	0.0545272	0.0111256	1.12e-06	17990
phylum.Actinobacteria.id.400	phylum	Actinobacteria	2	135799082	rs62168942	T	C	0.0706827	0.0150366	1.13e-06	17990
phylum.Actinobacteria.id.400	phylum	Actinobacteria	7	24464799	rs62448869	A	T	-0.0524531	0.0108226	1.14e-06	17782
phylum.Actinobacteria.id.400	phylum	Actinobacteria	2	135795443	rs10167901	C	T	0.0705506	0.0150401	1.14e-06	17990
phylum.Actinobacteria.id.400	phylum	Actinobacteria	2	213737688	rs4530308	T	C	0.0545871	0.0111313	1.15e-06	17990
phylum.Actinobacteria.id.400	phylum	Actinobacteria	2	135795040	rs4953947	A	C	0.070445	0.0150415	1.15e-06	17990
phylum.Actinobacteria.id.400	phylum	Actinobacteria	2	136058820	rs2016636	G	A	0.0583953	0.0118972	1.17e-06	17990
phylum.Actinobacteria.id.400	phylum	Actinobacteria	2	213759157	rs1842796	G	A	0.0544239	0.0111284	1.18e-06	17990
phylum.Actinobacteria.id.400	phylum	Actinobacteria	2	135893853	rs7603805	A	G	0.0702746	0.0149838	1.19e-06	17990
phylum.Actinobacteria.id.400	phylum	Actinobacteria	2	135795150	rs4953948	T	G	0.0703693	0.0150389	1.19e-06	17990
phylum.Actinobacteria.id.400	phylum	Actinobacteria	2	135795385	rs10167809	C	T	0.0703802	0.0150389	1.19e-06	17990
phylum.Actinobacteria.id.400	phylum	Actinobacteria	2	135795396	rs10167884	C	T	0.0703807	0.0150401	1.19e-06	17990
phylum.Actinobacteria.id.400	phylum	Actinobacteria	2	136637622	rs56067372	C	T	0.0822436	0.0165401	1.23e-06	17990
phylum.Actinobacteria.id.400	phylum	Actinobacteria	2	135800757	rs921859	A	G	0.0703817	0.0150355	1.23e-06	17990
phylum.Actinobacteria.id.400	phylum	Actinobacteria	2	135795095	rs4954216	G	A	0.0702345	0.0150391	1.25e-06	17990
phylum.Actinobacteria.id.400	phylum	Actinobacteria	2	135800601	rs2017831	C	T	0.0703704	0.0150356	1.25e-06	17990
phylum.Actinobacteria.id.400	phylum	Actinobacteria	2	136590558	rs3754690	C	T	0.0840746	0.0170887	1.29e-06	17990
phylum.Actinobacteria.id.400	phylum	Actinobacteria	2	135793684	rs4953946	T	G	0.0701442	0.0150441	1.3e-06	17990
phylum.Actinobacteria.id.400	phylum	Actinobacteria	4	1517826	rs55888705	G	A	0.0534221	0.0109975	1.31e-06	17988
phylum.Actinobacteria.id.400	phylum	Actinobacteria	2	136655620	rs6430593	G	A	0.0795396	0.0159263	1.32e-06	17990
phylum.Actinobacteria.id.400	phylum	Actinobacteria	7	24465024	rs62448871	A	C	-0.0517844	0.0107624	1.32e-06	17980
phylum.Actinobacteria.id.400	phylum	Actinobacteria	2	136659495	rs12478902	T	C	0.079745	0.0161367	1.34e-06	17988
phylum.Actinobacteria.id.400	phylum	Actinobacteria	2	135802050	rs7601696	C	A	0.070246	0.0150336	1.34e-06	17990
phylum.Actinobacteria.id.400	phylum	Actinobacteria	2	135801228	rs4954217	C	T	0.070227	0.0150356	1.34e-06	17990
phylum.Actinobacteria.id.400	phylum	Actinobacteria	2	135802148	rs7577258	G	A	0.0701964	0.0150323	1.36e-06	17990
phylum.Actinobacteria.id.400	phylum	Actinobacteria	2	135794986	rs4954215	G	A	0.0701206	0.0150394	1.37e-06	17990
phylum.Actinobacteria.id.400	phylum	Actinobacteria	2	136857158	rs13008147	A	G	-0.0566435	0.0122883	1.37e-06	16862
phylum.Actinobacteria.id.400	phylum	Actinobacteria	2	135795595	rs10182750	T	C	0.0700286	0.0150416	1.38e-06	17990
phylum.Actinobacteria.id.400	phylum	Actinobacteria	2	135798082	rs13409400	A	C	0.0700354	0.0150368	1.41e-06	17990
phylum.Actinobacteria.id.400	phylum	Actinobacteria	2	135797223	rs10186594	A	G	0.0700241	0.0150329	1.41e-06	17990
phylum.Actinobacteria.id.400	phylum	Actinobacteria	2	135802028	rs7565268	T	C	0.0700728	0.0150336	1.42e-06	17990
phylum.Actinobacteria.id.400	phylum	Actinobacteria	7	24471711	rs62448887	A	C	-0.0517319	0.0107986	1.48e-06	17984
phylum.Actinobacteria.id.400	phylum	Actinobacteria	2	136169799	rs6742013	T	C	0.0694756	0.0152101	1.51e-06	17990
phylum.Actinobacteria.id.400	phylum	Actinobacteria	2	135801956	rs7565149	T	A	0.069852	0.0150336	1.51e-06	17990
phylum.Actinobacteria.id.400	phylum	Actinobacteria	2	213735308	rs10460330	A	G	0.0541981	0.0111438	1.52e-06	17990
phylum.Actinobacteria.id.400	phylum	Actinobacteria	2	136479302	rs3754692	T	C	0.0598732	0.0121121	1.52e-06	17990
phylum.Actinobacteria.id.400	phylum	Actinobacteria	2	135802020	rs7601683	C	T	0.0698483	0.0150337	1.53e-06	17990
phylum.Actinobacteria.id.400	phylum	Actinobacteria	2	136027264	rs16831498	G	C	0.0697497	0.0152392	1.55e-06	17990
phylum.Actinobacteria.id.400	phylum	Actinobacteria	2	135796965	rs56174523	A	C	0.0696015	0.0150394	1.6e-06	17990
phylum.Actinobacteria.id.400	phylum	Actinobacteria	2	135793845	rs11888951	T	C	0.0695095	0.0150436	1.6e-06	17990
phylum.Actinobacteria.id.400	phylum	Actinobacteria	2	213722554	rs4480940	T	C	0.0537467	0.0111223	1.62e-06	17990
phylum.Actinobacteria.id.400	phylum	Actinobacteria	2	135796000	rs13402112	A	C	0.069516	0.0150406	1.64e-06	17990
phylum.Actinobacteria.id.400	phylum	Actinobacteria	2	136797273	rs62160866	A	G	0.109521	0.0241663	1.64e-06	10790
phylum.Actinobacteria.id.400	phylum	Actinobacteria	2	135794367	rs6760553	A	G	0.0694555	0.0150437	1.65e-06	17990
phylum.Actinobacteria.id.400	phylum	Actinobacteria	2	135792528	rs62168934	A	G	0.0695441	0.0150447	1.66e-06	17990
phylum.Actinobacteria.id.400	phylum	Actinobacteria	2	135895879	rs6749119	C	G	0.0688002	0.0149847	1.69e-06	17990
phylum.Actinobacteria.id.400	phylum	Actinobacteria	7	24464911	rs62448870	A	G	-0.0514976	0.0108191	1.72e-06	17782
phylum.Actinobacteria.id.400	phylum	Actinobacteria	2	135796155	rs13413872	G	T	0.0693558	0.0150407	1.72e-06	17990
phylum.Actinobacteria.id.400	phylum	Actinobacteria	2	213740592	rs12465088	G	A	0.0540851	0.0111966	1.74e-06	17989
phylum.Actinobacteria.id.400	phylum	Actinobacteria	2	135928312	rs2305248	A	G	0.068486	0.0149889	1.79e-06	17990
phylum.Actinobacteria.id.400	phylum	Actinobacteria	2	213737901	rs7419356	T	A	0.0537315	0.0111451	1.83e-06	17990
phylum.Actinobacteria.id.400	phylum	Actinobacteria	2	135899069	rs11897204	T	C	0.0686463	0.0149965	1.87e-06	17990
phylum.Actinobacteria.id.400	phylum	Actinobacteria	2	213759117	rs1482581	T	C	0.0533674	0.0111284	1.9e-06	17990
phylum.Actinobacteria.id.400	phylum	Actinobacteria	2	136520186	rs6729961	T	G	0.091665	0.0195788	1.93e-06	15214
phylum.Actinobacteria.id.400	phylum	Actinobacteria	2	135797747	rs10174944	C	T	0.0690007	0.0150396	1.96e-06	17989
phylum.Actinobacteria.id.400	phylum	Actinobacteria	2	135789784	rs60350840	A	G	0.068996	0.0150461	1.99e-06	17990
phylum.Actinobacteria.id.400	phylum	Actinobacteria	2	136016079	rs11884903	T	C	0.0687733	0.0151822	2e-06	17990
phylum.Actinobacteria.id.400	phylum	Actinobacteria	2	213733817	rs13035345	G	C	0.05331	0.0111375	2.12e-06	17990
phylum.Actinobacteria.id.400	phylum	Actinobacteria	2	135895809	rs6706466	A	G	0.0680889	0.014988	2.13e-06	17990
phylum.Actinobacteria.id.400	phylum	Actinobacteria	2	135912977	rs7594509	G	T	0.0676047	0.0150272	2.23e-06	17990
phylum.Actinobacteria.id.400	phylum	Actinobacteria	2	136536113	rs10496736	C	G	0.0904318	0.0195754	2.24e-06	15214
phylum.Actinobacteria.id.400	phylum	Actinobacteria	2	135935049	rs6721838	A	G	0.0678035	0.0150598	2.28e-06	17990
phylum.Actinobacteria.id.400	phylum	Actinobacteria	2	135803766	rs17293519	A	G	0.0679465	0.0149771	2.3e-06	17990
phylum.Actinobacteria.id.400	phylum	Actinobacteria	2	136593694	rs55634455	T	C	0.0816251	0.0170764	2.34e-06	17990
phylum.Actinobacteria.id.400	phylum	Actinobacteria	2	135914038	rs11897217	C	T	0.0673386	0.0150258	2.35e-06	17990
phylum.Actinobacteria.id.400	phylum	Actinobacteria	2	136002500	rs1900741	C	T	0.0630698	0.012935	2.37e-06	17990
phylum.Actinobacteria.id.400	phylum	Actinobacteria	2	136854537	rs6430601	G	T	0.0700828	0.0153019	2.38e-06	17986
phylum.Actinobacteria.id.400	phylum	Actinobacteria	2	136592309	rs78141345	G	A	0.0816332	0.0170821	2.39e-06	17990
phylum.Actinobacteria.id.400	phylum	Actinobacteria	2	136228887	rs7605229	C	T	0.0681722	0.0152168	2.62e-06	17990
phylum.Actinobacteria.id.400	phylum	Actinobacteria	2	135984172	rs57829242	A	G	0.068253	0.0151867	2.63e-06	17990
phylum.Actinobacteria.id.400	phylum	Actinobacteria	16	81776768	rs8047955	G	A	0.0521115	0.0111192	2.66e-06	17980
phylum.Actinobacteria.id.400	phylum	Actinobacteria	2	135925002	rs6705610	T	G	0.0668884	0.0149909	2.68e-06	17990
phylum.Actinobacteria.id.400	phylum	Actinobacteria	2	136787476	rs74266324	G	A	0.0633384	0.013757	2.7e-06	17782
phylum.Actinobacteria.id.400	phylum	Actinobacteria	2	136642433	rs16855656	A	G	0.075242	0.0156051	2.72e-06	17990
phylum.Actinobacteria.id.400	phylum	Actinobacteria	2	136535364	rs60433564	A	C	0.0896582	0.0195753	2.8e-06	15214
phylum.Actinobacteria.id.400	phylum	Actinobacteria	2	136667896	rs2164331	C	T	0.0791972	0.0165497	2.82e-06	17990
phylum.Actinobacteria.id.400	phylum	Actinobacteria	4	1517442	rs62287787	C	T	0.0516528	0.0109986	2.89e-06	17988
phylum.Actinobacteria.id.400	phylum	Actinobacteria	2	135787642	rs1551497	T	C	0.0675468	0.0150447	3.06e-06	17989
phylum.Actinobacteria.id.400	phylum	Actinobacteria	4	1517938	rs55912948	A	G	0.0513143	0.0109453	3.08e-06	17989
phylum.Actinobacteria.id.400	phylum	Actinobacteria	2	135921839	rs2322445	T	A	0.0665618	0.0150153	3.21e-06	17990
phylum.Actinobacteria.id.400	phylum	Actinobacteria	2	136571982	rs4954445	T	A	0.0798668	0.0171448	3.22e-06	17990
phylum.Actinobacteria.id.400	phylum	Actinobacteria	2	135962711	rs4954226	T	C	0.067576	0.0151799	3.22e-06	17990
phylum.Actinobacteria.id.400	phylum	Actinobacteria	2	135789405	rs6709763	C	A	0.0673674	0.0150452	3.33e-06	17990
phylum.Actinobacteria.id.400	phylum	Actinobacteria	2	136570613	rs3769011	A	T	0.0797837	0.0171488	3.37e-06	17990
phylum.Actinobacteria.id.400	phylum	Actinobacteria	2	136546635	rs4954633	C	T	0.0871782	0.019444	3.46e-06	15214
phylum.Actinobacteria.id.400	phylum	Actinobacteria	2	213737153	rs13006808	A	C	0.0526879	0.0114665	3.5e-06	17984
phylum.Actinobacteria.id.400	phylum	Actinobacteria	2	136100473	rs4954242	A	G	0.0681692	0.0152933	3.66e-06	17990
phylum.Actinobacteria.id.400	phylum	Actinobacteria	2	135785149	rs11890844	A	G	0.0669789	0.0150604	3.68e-06	17989
phylum.Actinobacteria.id.400	phylum	Actinobacteria	2	135785066	rs13402101	T	A	0.0669629	0.0150613	3.73e-06	17989
phylum.Actinobacteria.id.400	phylum	Actinobacteria	2	135785068	rs13399376	A	G	0.0669629	0.0150613	3.73e-06	17989
phylum.Actinobacteria.id.400	phylum	Actinobacteria	5	90471451	rs1397793	A	G	-0.0521387	0.0111587	3.74e-06	17782
phylum.Actinobacteria.id.400	phylum	Actinobacteria	2	136485280	rs2874834	A	G	0.0579411	0.0121439	3.79e-06	17990
phylum.Actinobacteria.id.400	phylum	Actinobacteria	6	14617591	rs857444	T	C	0.0507315	0.0109885	3.8e-06	17988
phylum.Actinobacteria.id.400	phylum	Actinobacteria	2	136560003	rs61470941	T	C	0.0787904	0.0171299	3.86e-06	17990
phylum.Actinobacteria.id.400	phylum	Actinobacteria	2	136488978	rs6739713	A	G	0.0573398	0.0121154	3.94e-06	17990
phylum.Actinobacteria.id.400	phylum	Actinobacteria	2	136641382	rs584226	T	C	0.0761974	0.016175	4.02e-06	17990
phylum.Actinobacteria.id.400	phylum	Actinobacteria	3	32362998	rs9833771	C	T	0.0490077	0.0106564	4.07e-06	17990
phylum.Actinobacteria.id.400	phylum	Actinobacteria	2	136580398	rs60376570	G	A	0.0789245	0.0171457	4.31e-06	17990
phylum.Actinobacteria.id.400	phylum	Actinobacteria	2	136574305	rs58080116	A	G	0.0790246	0.0171411	4.32e-06	17990
phylum.Actinobacteria.id.400	phylum	Actinobacteria	4	1518260	rs57074605	T	C	0.0505301	0.0109468	4.32e-06	17989
phylum.Actinobacteria.id.400	phylum	Actinobacteria	2	136562472	rs3739022	G	A	0.0783984	0.0171372	4.33e-06	17990
phylum.Actinobacteria.id.400	phylum	Actinobacteria	2	135789682	rs56369660	A	G	0.066291	0.0149949	4.34e-06	17990
phylum.Actinobacteria.id.400	phylum	Actinobacteria	2	136595426	rs56211644	T	C	0.0791683	0.0170683	4.4e-06	17990
phylum.Actinobacteria.id.400	phylum	Actinobacteria	4	1518999	rs55657163	G	A	0.0507131	0.0110188	4.41e-06	17988
phylum.Actinobacteria.id.400	phylum	Actinobacteria	4	1518194	rs60475440	T	C	0.0504774	0.0109458	4.42e-06	17989
phylum.Actinobacteria.id.400	phylum	Actinobacteria	2	136586828	rs57543738	T	C	0.0786109	0.0171635	4.53e-06	17990
phylum.Actinobacteria.id.400	phylum	Actinobacteria	2	135787148	rs16831264	G	C	0.0662067	0.0149978	4.58e-06	17989
phylum.Actinobacteria.id.400	phylum	Actinobacteria	4	1517560	rs67856226	A	G	0.0504229	0.0109456	4.59e-06	17989
phylum.Actinobacteria.id.400	phylum	Actinobacteria	15	92467422	rs6496870	C	T	0.0510777	0.0113809	4.62e-06	17990
phylum.Actinobacteria.id.400	phylum	Actinobacteria	2	136563248	rs12992815	C	G	0.0780263	0.0170123	4.64e-06	17990
phylum.Actinobacteria.id.400	phylum	Actinobacteria	2	136652093	rs12233092	G	A	0.07494	0.016014	4.66e-06	17985
phylum.Actinobacteria.id.400	phylum	Actinobacteria	2	136578040	rs2322812	A	G	0.0786487	0.0171399	4.67e-06	17990
phylum.Actinobacteria.id.400	phylum	Actinobacteria	2	136537057	rs72972104	G	A	0.0858888	0.0194494	4.7e-06	15214
phylum.Actinobacteria.id.400	phylum	Actinobacteria	2	136292425	rs6745996	A	G	0.0694193	0.0158345	4.71e-06	17990
phylum.Actinobacteria.id.400	phylum	Actinobacteria	4	1518060	rs58764609	G	T	0.0502773	0.0109455	4.83e-06	17989
phylum.Actinobacteria.id.400	phylum	Actinobacteria	2	136578194	rs2874874	A	C	0.0784581	0.0171401	4.86e-06	17990
phylum.Actinobacteria.id.400	phylum	Actinobacteria	2	135789472	rs6737635	G	T	0.0662224	0.0150453	4.9e-06	17990
phylum.Actinobacteria.id.400	phylum	Actinobacteria	2	136110129	rs6727889	C	T	0.0665362	0.0152192	5.01e-06	17990
phylum.Actinobacteria.id.400	phylum	Actinobacteria	2	135288740	rs638382	C	T	-0.0501706	0.0111272	5.03e-06	17180
phylum.Actinobacteria.id.400	phylum	Actinobacteria	2	136288273	rs3806502	C	T	0.0657436	0.0152096	5.57e-06	17990
phylum.Actinobacteria.id.400	phylum	Actinobacteria	6	92775210	rs12528285	T	C	0.0809469	0.0180784	5.69e-06	17990
phylum.Actinobacteria.id.400	phylum	Actinobacteria	2	135784733	rs13408096	G	T	0.0655856	0.0150094	5.69e-06	17989
phylum.Actinobacteria.id.400	phylum	Actinobacteria	2	136917355	rs4954570	G	C	0.0545465	0.012219	5.85e-06	17986
phylum.Actinobacteria.id.400	phylum	Actinobacteria	2	135784227	rs4954213	G	T	0.0656009	0.0150125	5.87e-06	17989
phylum.Actinobacteria.id.400	phylum	Actinobacteria	2	136522783	rs72970286	T	G	0.0864645	0.0192813	6.03e-06	15212
phylum.Actinobacteria.id.400	phylum	Actinobacteria	4	1517165	rs62287783	G	A	0.0497446	0.0109462	6.14e-06	17989
phylum.Actinobacteria.id.400	phylum	Actinobacteria	2	136819662	rs6704561	C	T	0.053593	0.0117392	6.26e-06	17782
phylum.Actinobacteria.id.400	phylum	Actinobacteria	2	213760966	rs10932451	A	G	0.0504078	0.011092	6.29e-06	17990
phylum.Actinobacteria.id.400	phylum	Actinobacteria	2	136524766	rs62170081	A	G	0.0863224	0.0195801	6.51e-06	15214
phylum.Actinobacteria.id.400	phylum	Actinobacteria	2	135287914	rs578384	C	T	-0.0493903	0.0111283	6.68e-06	17178
phylum.Actinobacteria.id.400	phylum	Actinobacteria	4	1517273	rs62287786	A	G	0.0495118	0.0109462	6.73e-06	17989
phylum.Actinobacteria.id.400	phylum	Actinobacteria	4	1513991	rs7673556	T	C	0.0495757	0.0109608	6.78e-06	17987
phylum.Actinobacteria.id.400	phylum	Actinobacteria	4	1515208	rs62287778	T	C	0.0494529	0.0109606	7.01e-06	17986
phylum.Actinobacteria.id.400	phylum	Actinobacteria	2	213760643	rs10200912	G	A	0.0501205	0.0110963	7.17e-06	17980
phylum.Actinobacteria.id.400	phylum	Actinobacteria	2	136496805	rs35215526	G	A	0.0810216	0.017806	7.34e-06	17984
phylum.Actinobacteria.id.400	phylum	Actinobacteria	2	135780168	rs4954212	A	G	0.0651351	0.0150151	7.41e-06	17988
phylum.Actinobacteria.id.400	phylum	Actinobacteria	2	135782456	rs10928529	G	A	0.0651643	0.0150738	7.52e-06	17989
phylum.Actinobacteria.id.400	phylum	Actinobacteria	2	135481278	rs6756200	T	C	0.0485801	0.0109175	7.54e-06	17782
phylum.Actinobacteria.id.400	phylum	Actinobacteria	2	135783367	rs11892750	G	A	0.0649888	0.0150733	7.84e-06	17989
phylum.Actinobacteria.id.400	phylum	Actinobacteria	4	1517261	rs62287785	G	A	0.0491269	0.0109465	7.92e-06	17989
phylum.Actinobacteria.id.400	phylum	Actinobacteria	2	135781522	rs11889843	G	A	0.0645334	0.0150129	8.37e-06	17989
phylum.Actinobacteria.id.400	phylum	Actinobacteria	2	135781301	rs7597802	A	T	0.0647803	0.0150625	8.49e-06	17989
phylum.Actinobacteria.id.400	phylum	Actinobacteria	2	136658837	rs80274970	C	T	0.0839912	0.0186061	8.53e-06	17492
phylum.Actinobacteria.id.400	phylum	Actinobacteria	4	1519005	rs28385412	C	T	0.0489187	0.0109467	8.54e-06	17990
phylum.Actinobacteria.id.400	phylum	Actinobacteria	15	92471336	rs9920349	G	A	0.0491929	0.0113629	8.57e-06	17990
phylum.Actinobacteria.id.400	phylum	Actinobacteria	2	137051974	rs72847650	C	A	-0.0485147	0.0112767	8.74e-06	16976
phylum.Actinobacteria.id.400	phylum	Actinobacteria	2	135295619	rs520449	T	C	-0.0483638	0.0111791	8.74e-06	17183
phylum.Actinobacteria.id.400	phylum	Actinobacteria	2	239936384	rs80124826	C	T	-0.124191	0.0278566	8.75e-06	11999
phylum.Actinobacteria.id.400	phylum	Actinobacteria	4	1519838	rs28539813	C	T	0.0489113	0.0109605	8.77e-06	17988
phylum.Actinobacteria.id.400	phylum	Actinobacteria	16	81776276	rs10871420	A	G	0.0492363	0.0110731	8.79e-06	17990
phylum.Actinobacteria.id.400	phylum	Actinobacteria	16	89248299	rs34284163	T	A	-0.0603312	0.0136851	8.82e-06	17987
phylum.Actinobacteria.id.400	phylum	Actinobacteria	2	135781635	rs11900832	C	T	0.064481	0.0150757	9.05e-06	17989
phylum.Actinobacteria.id.400	phylum	Actinobacteria	16	81776056	rs4312299	G	C	0.0489993	0.011084	9.21e-06	17982
phylum.Actinobacteria.id.400	phylum	Actinobacteria	19	5300465	rs75211493	A	G	0.0840786	0.0184739	9.27e-06	16605
phylum.Actinobacteria.id.400	phylum	Actinobacteria	2	135694848	rs4953938	G	A	0.0474074	0.0108359	9.3e-06	17990
phylum.Actinobacteria.id.400	phylum	Actinobacteria	6	113129609	rs13192624	C	T	-0.0522862	0.0117742	9.33e-06	17985
phylum.Actinobacteria.id.400	phylum	Actinobacteria	7	155002747	rs11766971	C	T	0.0476376	0.010646	9.4e-06	17987
phylum.Actinobacteria.id.400	phylum	Actinobacteria	4	1519145	rs11936212	G	C	0.0486703	0.0109469	9.52e-06	17990
phylum.Actinobacteria.id.400	phylum	Actinobacteria	2	136793114	rs4954555	T	C	0.0907368	0.021229	9.64e-06	12795
phylum.Actinobacteria.id.400	phylum	Actinobacteria	2	102249583	rs6743026	C	T	0.0589446	0.0134622	9.88e-06	17875
phylum.Actinobacteria.id.400	phylum	Actinobacteria	2	220362557	rs12474050	C	T	-0.0488431	0.0110629	9.93e-06	17988
phylum.Bacteroidetes.id.905	phylum	Bacteroidetes	13	70522683	rs73512608	A	G	-0.123117	0.0236743	2.54e-07	11350
phylum.Bacteroidetes.id.905	phylum	Bacteroidetes	13	70523029	rs55773148	A	G	-0.122677	0.0236746	2.84e-07	11350
phylum.Bacteroidetes.id.905	phylum	Bacteroidetes	13	70523117	rs55993203	G	A	-0.12194	0.023675	3.4e-07	11350
phylum.Bacteroidetes.id.905	phylum	Bacteroidetes	13	70524658	rs58269684	C	T	-0.12198	0.0236749	3.66e-07	11350
phylum.Bacteroidetes.id.905	phylum	Bacteroidetes	13	70525153	rs60610351	T	A	-0.121798	0.0236751	3.71e-07	11350
phylum.Bacteroidetes.id.905	phylum	Bacteroidetes	13	70523468	rs56358950	T	C	-0.12165	0.0236746	4.11e-07	11350
phylum.Bacteroidetes.id.905	phylum	Bacteroidetes	13	70523601	rs74090639	G	A	-0.121507	0.0236746	4.3e-07	11350
phylum.Bacteroidetes.id.905	phylum	Bacteroidetes	3	89340254	rs73846128	G	A	-0.0664262	0.0133481	4.78e-07	18335
phylum.Bacteroidetes.id.905	phylum	Bacteroidetes	13	70519186	rs112343530	T	C	-0.119643	0.0236892	4.87e-07	11350
phylum.Bacteroidetes.id.905	phylum	Bacteroidetes	3	89339527	rs7631304	A	G	-0.0659558	0.0132949	4.9e-07	18335
phylum.Bacteroidetes.id.905	phylum	Bacteroidetes	13	70524425	rs58298316	T	G	-0.120479	0.0236758	5.16e-07	11350
phylum.Bacteroidetes.id.905	phylum	Bacteroidetes	13	70518353	rs2210451	C	G	-0.119935	0.0236887	5.18e-07	11350
phylum.Bacteroidetes.id.905	phylum	Bacteroidetes	13	70518895	rs74090627	C	T	-0.11986	0.0236886	5.26e-07	11350
phylum.Bacteroidetes.id.905	phylum	Bacteroidetes	13	70522227	rs7337863	C	A	-0.119046	0.0238701	5.27e-07	11350
phylum.Bacteroidetes.id.905	phylum	Bacteroidetes	13	70517417	rs2150960	G	C	-0.119766	0.0236863	5.28e-07	11350
phylum.Bacteroidetes.id.905	phylum	Bacteroidetes	13	70521786	rs2210454	C	T	-0.12	0.02369	5.38e-07	11350
phylum.Bacteroidetes.id.905	phylum	Bacteroidetes	13	70519152	rs112675712	T	C	-0.118928	0.0236896	5.38e-07	11350
phylum.Bacteroidetes.id.905	phylum	Bacteroidetes	13	70532097	rs17085818	A	C	-0.120013	0.0236498	5.49e-07	11350
phylum.Bacteroidetes.id.905	phylum	Bacteroidetes	13	70530878	rs17085771	A	T	-0.119975	0.0236581	5.7e-07	11350
phylum.Bacteroidetes.id.905	phylum	Bacteroidetes	13	70524034	rs60614038	T	A	-0.12004	0.0236761	5.76e-07	11350
phylum.Bacteroidetes.id.905	phylum	Bacteroidetes	13	70517836	rs56949730	A	G	-0.119325	0.0236866	5.9e-07	11350
phylum.Bacteroidetes.id.905	phylum	Bacteroidetes	13	70519423	rs80015632	C	G	-0.119228	0.023689	6.09e-07	11350
phylum.Bacteroidetes.id.905	phylum	Bacteroidetes	13	70529980	rs9788409	T	C	-0.119687	0.0236604	6.1e-07	11350
phylum.Bacteroidetes.id.905	phylum	Bacteroidetes	13	70519718	rs2210452	G	A	-0.118981	0.0236826	6.13e-07	11350
phylum.Bacteroidetes.id.905	phylum	Bacteroidetes	3	89322324	rs11929346	T	C	-0.0653392	0.013281	6.3e-07	18335
phylum.Bacteroidetes.id.905	phylum	Bacteroidetes	14	59317502	rs111845179	C	T	0.104177	0.0213837	6.47e-07	16394
phylum.Bacteroidetes.id.905	phylum	Bacteroidetes	13	70531829	rs17085798	C	A	-0.11895	0.0236559	6.59e-07	11350
phylum.Bacteroidetes.id.905	phylum	Bacteroidetes	3	89323493	rs35800684	G	A	-0.0650415	0.0132803	6.99e-07	18335
phylum.Bacteroidetes.id.905	phylum	Bacteroidetes	3	89308895	rs74937713	A	T	-0.064609	0.013221	8.03e-07	18327
phylum.Bacteroidetes.id.905	phylum	Bacteroidetes	3	89331534	rs7611599	C	T	-0.0645734	0.0132923	8.43e-07	18335
phylum.Bacteroidetes.id.905	phylum	Bacteroidetes	3	89307462	rs7629132	C	T	-0.0642242	0.0132206	9.39e-07	18326
phylum.Bacteroidetes.id.905	phylum	Bacteroidetes	13	70522443	rs7338117	A	G	-0.116647	0.0238554	1.02e-06	11350
phylum.Bacteroidetes.id.905	phylum	Bacteroidetes	13	70522595	rs17085738	T	G	-0.11665	0.0238501	1.04e-06	11350
phylum.Bacteroidetes.id.905	phylum	Bacteroidetes	13	70522661	rs17085746	A	G	-0.11665	0.0238501	1.04e-06	11350
phylum.Bacteroidetes.id.905	phylum	Bacteroidetes	3	89338394	rs12486528	G	A	-0.0646634	0.0134258	1.05e-06	18335
phylum.Bacteroidetes.id.905	phylum	Bacteroidetes	13	70519922	rs2225529	C	T	-0.116517	0.0238681	1.05e-06	11342
phylum.Bacteroidetes.id.905	phylum	Bacteroidetes	13	70519698	rs4474577	G	A	-0.11934	0.0244015	1.1e-06	10869
phylum.Bacteroidetes.id.905	phylum	Bacteroidetes	3	89306245	rs11920519	A	G	-0.0637618	0.0132076	1.11e-06	18332
phylum.Bacteroidetes.id.905	phylum	Bacteroidetes	3	89324355	rs71322866	A	C	-0.0642051	0.013335	1.11e-06	18335
phylum.Bacteroidetes.id.905	phylum	Bacteroidetes	3	89311334	rs36076607	T	C	-0.0632626	0.0131744	1.17e-06	18335
phylum.Bacteroidetes.id.905	phylum	Bacteroidetes	3	89309177	rs11916046	C	A	-0.0636797	0.0132356	1.19e-06	18335
phylum.Bacteroidetes.id.905	phylum	Bacteroidetes	17	6461200	rs73975615	A	G	-0.207163	0.0442629	1.2e-06	3350
phylum.Bacteroidetes.id.905	phylum	Bacteroidetes	3	89348956	rs1996069	T	C	-0.0639449	0.0133218	1.25e-06	18335
phylum.Bacteroidetes.id.905	phylum	Bacteroidetes	3	89331815	rs73846120	A	G	-0.0638982	0.0133479	1.26e-06	18335
phylum.Bacteroidetes.id.905	phylum	Bacteroidetes	17	6460281	rs12938514	G	A	-0.201089	0.0415995	1.27e-06	3350
phylum.Bacteroidetes.id.905	phylum	Bacteroidetes	13	70520899	rs73510191	A	C	-0.116072	0.0236906	1.28e-06	11347
phylum.Bacteroidetes.id.905	phylum	Bacteroidetes	13	70519253	rs73510178	G	A	-0.11519	0.0238661	1.37e-06	11350
phylum.Bacteroidetes.id.905	phylum	Bacteroidetes	3	89306168	rs34519192	A	G	-0.0631752	0.0132095	1.38e-06	18324
phylum.Bacteroidetes.id.905	phylum	Bacteroidetes	13	70524336	rs60660711	G	A	-0.115267	0.0238148	1.41e-06	11348
phylum.Bacteroidetes.id.905	phylum	Bacteroidetes	1	176792690	rs7546249	A	T	-0.0569173	0.0118382	1.42e-06	18334
phylum.Bacteroidetes.id.905	phylum	Bacteroidetes	3	89326479	rs907713	A	C	-0.0634687	0.0133359	1.42e-06	18335
phylum.Bacteroidetes.id.905	phylum	Bacteroidetes	13	70520090	rs60722059	A	G	-0.115077	0.0238653	1.43e-06	11350
phylum.Bacteroidetes.id.905	phylum	Bacteroidetes	3	89316274	rs1040016	G	T	-0.0631501	0.0132251	1.44e-06	18335
phylum.Bacteroidetes.id.905	phylum	Bacteroidetes	3	89316242	rs2346325	A	G	-0.0630872	0.0132252	1.48e-06	18335
phylum.Bacteroidetes.id.905	phylum	Bacteroidetes	3	89304608	rs6794198	C	T	-0.0630205	0.0132651	1.48e-06	18324
phylum.Bacteroidetes.id.905	phylum	Bacteroidetes	3	89305396	rs35532963	C	G	-0.0630333	0.0132174	1.48e-06	18324
phylum.Bacteroidetes.id.905	phylum	Bacteroidetes	13	70525139	rs61070599	C	T	-0.115326	0.0238508	1.5e-06	11350
phylum.Bacteroidetes.id.905	phylum	Bacteroidetes	13	70523638	rs56335733	C	T	-0.115564	0.0238501	1.52e-06	11350
phylum.Bacteroidetes.id.905	phylum	Bacteroidetes	3	89315917	rs2346324	A	G	-0.0629871	0.0132265	1.54e-06	18335
phylum.Bacteroidetes.id.905	phylum	Bacteroidetes	3	89325131	rs12496485	G	A	-0.0633535	0.013357	1.56e-06	18335
phylum.Bacteroidetes.id.905	phylum	Bacteroidetes	3	89309406	rs11916939	G	A	-0.0629501	0.013244	1.58e-06	18335
phylum.Bacteroidetes.id.905	phylum	Bacteroidetes	13	70520200	rs74090631	A	G	-0.114663	0.0238654	1.6e-06	11350
phylum.Bacteroidetes.id.905	phylum	Bacteroidetes	13	70520305	rs73510184	C	T	-0.114663	0.0238654	1.6e-06	11350
phylum.Bacteroidetes.id.905	phylum	Bacteroidetes	13	70526850	rs73512626	C	A	-0.114866	0.0238323	1.61e-06	11350
phylum.Bacteroidetes.id.905	phylum	Bacteroidetes	3	89304244	rs71322864	C	A	-0.0627721	0.0132666	1.63e-06	18324
phylum.Bacteroidetes.id.905	phylum	Bacteroidetes	3	89316376	rs3946805	A	G	-0.0627648	0.013225	1.64e-06	18335
phylum.Bacteroidetes.id.905	phylum	Bacteroidetes	13	70525553	rs60869989	G	A	-0.114638	0.0238514	1.66e-06	11350
phylum.Bacteroidetes.id.905	phylum	Bacteroidetes	3	89319382	rs34922683	G	T	-0.0628796	0.0132471	1.67e-06	18335
phylum.Bacteroidetes.id.905	phylum	Bacteroidetes	17	6460709	rs11871360	A	G	-0.203781	0.0441824	1.7e-06	3350
phylum.Bacteroidetes.id.905	phylum	Bacteroidetes	2	53831026	rs2032750	C	T	-0.0510857	0.0106804	1.71e-06	17854
phylum.Bacteroidetes.id.905	phylum	Bacteroidetes	13	70521955	rs7337151	A	C	-0.114401	0.0238657	1.71e-06	11350
phylum.Bacteroidetes.id.905	phylum	Bacteroidetes	13	70518842	rs74090626	A	G	-0.114293	0.0238638	1.73e-06	11350
phylum.Bacteroidetes.id.905	phylum	Bacteroidetes	13	70517877	rs60814075	C	T	-0.11421	0.0238614	1.74e-06	11350
phylum.Bacteroidetes.id.905	phylum	Bacteroidetes	3	89315816	rs13100590	T	C	-0.062614	0.0132266	1.77e-06	18335
phylum.Bacteroidetes.id.905	phylum	Bacteroidetes	3	89304364	rs34046877	T	C	-0.0624083	0.0132465	1.81e-06	18324
phylum.Bacteroidetes.id.905	phylum	Bacteroidetes	13	70524468	rs61289215	C	T	-0.11458	0.0238513	1.81e-06	11350
phylum.Bacteroidetes.id.905	phylum	Bacteroidetes	3	89315614	rs17026821	T	C	-0.062529	0.0132266	1.82e-06	18335
phylum.Bacteroidetes.id.905	phylum	Bacteroidetes	13	70513774	rs7320487	T	C	-0.113522	0.0238549	1.86e-06	11350
phylum.Bacteroidetes.id.905	phylum	Bacteroidetes	13	70513882	rs7319197	A	G	-0.113504	0.0238492	1.86e-06	11350
phylum.Bacteroidetes.id.905	phylum	Bacteroidetes	1	176802974	rs1014718	G	A	-0.0566303	0.0119054	1.88e-06	18335
phylum.Bacteroidetes.id.905	phylum	Bacteroidetes	13	70521407	rs7491419	T	G	-0.113942	0.0238663	1.93e-06	11350
phylum.Bacteroidetes.id.905	phylum	Bacteroidetes	13	70532016	rs17085809	A	G	-0.113698	0.0238224	1.95e-06	11350
phylum.Bacteroidetes.id.905	phylum	Bacteroidetes	3	89292011	rs13060907	G	A	-0.0624127	0.0132758	1.95e-06	18333
phylum.Bacteroidetes.id.905	phylum	Bacteroidetes	13	70513262	rs1888900	T	C	-0.114084	0.0236825	1.95e-06	11350
phylum.Bacteroidetes.id.905	phylum	Bacteroidetes	3	89334464	rs35176045	C	T	-0.0622579	0.0132907	1.96e-06	18335
phylum.Bacteroidetes.id.905	phylum	Bacteroidetes	1	176788394	rs1022523	A	G	-0.0561858	0.0118509	2e-06	18334
phylum.Bacteroidetes.id.905	phylum	Bacteroidetes	13	70530659	rs60954548	A	G	-0.113979	0.0238325	2.01e-06	11350
phylum.Bacteroidetes.id.905	phylum	Bacteroidetes	3	89286083	rs17026797	G	T	-0.0623273	0.0132444	2.02e-06	18333
phylum.Bacteroidetes.id.905	phylum	Bacteroidetes	13	70519401	rs75808613	G	A	-0.113366	0.0238644	2.12e-06	11350
phylum.Bacteroidetes.id.905	phylum	Bacteroidetes	13	70519308	rs78745799	G	T	-0.113366	0.0238644	2.12e-06	11350
phylum.Bacteroidetes.id.905	phylum	Bacteroidetes	3	89315046	rs6777119	T	C	-0.0620486	0.0132269	2.13e-06	18335
phylum.Bacteroidetes.id.905	phylum	Bacteroidetes	13	70530535	rs17085756	G	A	-0.11346	0.023833	2.21e-06	11350
phylum.Bacteroidetes.id.905	phylum	Bacteroidetes	13	70530900	rs17085776	A	G	-0.113508	0.0238305	2.24e-06	11350
phylum.Bacteroidetes.id.905	phylum	Bacteroidetes	1	176772958	rs1555070	C	T	-0.0560772	0.0118824	2.24e-06	18330
phylum.Bacteroidetes.id.905	phylum	Bacteroidetes	13	70517106	rs2183908	T	C	-0.112481	0.0238627	2.3e-06	11350
phylum.Bacteroidetes.id.905	phylum	Bacteroidetes	13	70523892	rs74090642	A	G	-0.113369	0.0238517	2.35e-06	11350
phylum.Bacteroidetes.id.905	phylum	Bacteroidetes	13	70530725	rs17085765	G	C	-0.113225	0.0238332	2.38e-06	11350
phylum.Bacteroidetes.id.905	phylum	Bacteroidetes	13	70531223	rs17085785	C	T	-0.11294	0.023831	2.43e-06	11350
phylum.Bacteroidetes.id.905	phylum	Bacteroidetes	13	70532600	rs59082732	T	G	-0.113232	0.0238276	2.45e-06	11350
phylum.Bacteroidetes.id.905	phylum	Bacteroidetes	3	89297466	rs6791217	G	T	-0.0617927	0.0132868	2.48e-06	18333
phylum.Bacteroidetes.id.905	phylum	Bacteroidetes	3	89334824	rs35665203	T	C	-0.0620532	0.0133536	2.49e-06	18335
phylum.Bacteroidetes.id.905	phylum	Bacteroidetes	3	89313541	rs13097740	G	A	-0.0612439	0.0132478	2.54e-06	18333
phylum.Bacteroidetes.id.905	phylum	Bacteroidetes	9	116888284	rs13291169	G	C	0.0700929	0.0148756	2.61e-06	17514
phylum.Bacteroidetes.id.905	phylum	Bacteroidetes	13	70513238	rs1888899	C	T	-0.112836	0.0236962	2.7e-06	11350
phylum.Bacteroidetes.id.905	phylum	Bacteroidetes	3	89290305	rs1996068	A	G	-0.0615224	0.0132279	2.7e-06	18333
phylum.Bacteroidetes.id.905	phylum	Bacteroidetes	13	70531600	rs17085791	G	C	-0.112107	0.0238231	2.74e-06	11350
phylum.Bacteroidetes.id.905	phylum	Bacteroidetes	3	89305425	rs60475411	T	C	-0.0611438	0.0131951	2.86e-06	18324
phylum.Bacteroidetes.id.905	phylum	Bacteroidetes	13	70520953	rs73510192	T	C	-0.11272	0.0241829	2.87e-06	10869
phylum.Bacteroidetes.id.905	phylum	Bacteroidetes	13	70513244	rs2875575	G	C	-0.112261	0.0237024	2.88e-06	11350
phylum.Bacteroidetes.id.905	phylum	Bacteroidetes	9	136493820	rs62575403	T	C	0.145424	0.0311079	2.96e-06	9669
phylum.Bacteroidetes.id.905	phylum	Bacteroidetes	9	116888634	rs13291434	C	T	0.0705818	0.014978	3.01e-06	17401
phylum.Bacteroidetes.id.905	phylum	Bacteroidetes	1	176772360	rs1325597	G	T	-0.0552744	0.0118871	3.05e-06	18335
phylum.Bacteroidetes.id.905	phylum	Bacteroidetes	14	59338832	rs7157380	G	C	0.0976108	0.0212844	3.13e-06	17298
phylum.Bacteroidetes.id.905	phylum	Bacteroidetes	3	89313904	rs71322865	C	T	-0.0602966	0.013175	3.13e-06	18335
phylum.Bacteroidetes.id.905	phylum	Bacteroidetes	3	89334362	rs34986288	G	A	-0.0615436	0.0135284	3.38e-06	18330
phylum.Bacteroidetes.id.905	phylum	Bacteroidetes	3	89334803	rs73846124	G	A	-0.0606926	0.0132979	3.48e-06	18335
phylum.Bacteroidetes.id.905	phylum	Bacteroidetes	13	70520688	rs73510188	G	A	-0.111373	0.0241837	3.63e-06	10869
phylum.Bacteroidetes.id.905	phylum	Bacteroidetes	13	70520722	rs73510190	G	C	-0.111373	0.0241837	3.63e-06	10869
phylum.Bacteroidetes.id.905	phylum	Bacteroidetes	9	116887845	rs7857688	G	A	0.0649028	0.0140606	3.65e-06	17524
phylum.Bacteroidetes.id.905	phylum	Bacteroidetes	3	89325083	rs12486971	T	C	-0.0610011	0.013616	5.25e-06	18328
phylum.Bacteroidetes.id.905	phylum	Bacteroidetes	9	116890596	rs2418267	G	A	0.0612196	0.0135613	6.05e-06	17524
phylum.Bacteroidetes.id.905	phylum	Bacteroidetes	16	74290641	rs929878	T	C	-0.0540001	0.0121526	6.51e-06	18335
phylum.Bacteroidetes.id.905	phylum	Bacteroidetes	17	6462820	rs73975618	A	G	-0.189263	0.0428023	6.77e-06	3350
phylum.Bacteroidetes.id.905	phylum	Bacteroidetes	14	59307933	rs1365795	T	C	0.0904191	0.020312	6.84e-06	17299
phylum.Bacteroidetes.id.905	phylum	Bacteroidetes	1	157495438	rs72706335	C	T	-0.223193	0.0493382	7.13e-06	3820
phylum.Bacteroidetes.id.905	phylum	Bacteroidetes	22	27433885	rs17343978	C	A	-0.0556041	0.0120272	7.22e-06	18335
phylum.Bacteroidetes.id.905	phylum	Bacteroidetes	21	43942135	rs6586324	C	T	0.0477792	0.0105437	7.37e-06	18332
phylum.Bacteroidetes.id.905	phylum	Bacteroidetes	2	228475013	rs2138406	G	T	0.057997	0.013164	8.38e-06	18334
phylum.Bacteroidetes.id.905	phylum	Bacteroidetes	8	70916181	rs62531359	G	T	0.0657788	0.0149886	8.42e-06	18321
phylum.Bacteroidetes.id.905	phylum	Bacteroidetes	22	27433179	rs79037	G	A	-0.0549658	0.0120255	9.13e-06	18335
phylum.Bacteroidetes.id.905	phylum	Bacteroidetes	9	116903788	rs1808630	C	T	0.0684355	0.0153385	9.21e-06	17406
phylum.Bacteroidetes.id.905	phylum	Bacteroidetes	13	24963729	rs7999780	A	G	0.0543635	0.0124067	9.47e-06	18325
phylum.Bacteroidetes.id.905	phylum	Bacteroidetes	3	89334817	rs34380401	T	C	-0.0593139	0.013613	9.59e-06	18328
phylum.Cyanobacteria.id.1500	phylum	Cyanobacteria	18	1008239	rs789068	A	G	-0.111385	0.0212922	1.57e-07	7110
phylum.Cyanobacteria.id.1500	phylum	Cyanobacteria	18	1007931	rs789067	C	T	-0.110961	0.0212991	1.78e-07	7108
phylum.Cyanobacteria.id.1500	phylum	Cyanobacteria	18	1008278	rs789069	C	A	-0.110945	0.0213262	1.86e-07	7110
phylum.Cyanobacteria.id.1500	phylum	Cyanobacteria	3	14306949	rs9864379	C	T	-0.138933	0.0268045	2.03e-07	6922
phylum.Cyanobacteria.id.1500	phylum	Cyanobacteria	3	14306999	rs9830438	A	C	-0.138247	0.026802	2.31e-07	6922
phylum.Cyanobacteria.id.1500	phylum	Cyanobacteria	3	14308119	rs2005426	C	A	-0.139246	0.026887	2.47e-07	6918
phylum.Cyanobacteria.id.1500	phylum	Cyanobacteria	3	14307483	rs900188	A	G	-0.137807	0.0268031	2.88e-07	6921
phylum.Cyanobacteria.id.1500	phylum	Cyanobacteria	18	1006470	rs789063	A	G	-0.105627	0.0207518	4.78e-07	7118
phylum.Cyanobacteria.id.1500	phylum	Cyanobacteria	18	967298	rs67057512	G	A	-0.107972	0.0213902	6.67e-07	7115
phylum.Cyanobacteria.id.1500	phylum	Cyanobacteria	18	986153	rs66464540	G	A	-0.104443	0.0209529	9.32e-07	7110
phylum.Cyanobacteria.id.1500	phylum	Cyanobacteria	18	1008431	rs789073	G	A	-0.102031	0.0207748	1.13e-06	7117
phylum.Cyanobacteria.id.1500	phylum	Cyanobacteria	3	14306561	rs9864035	G	A	-0.129266	0.0267885	1.28e-06	6920
phylum.Cyanobacteria.id.1500	phylum	Cyanobacteria	18	1003316	rs789061	G	A	-0.101945	0.0207631	1.36e-06	7117
phylum.Cyanobacteria.id.1500	phylum	Cyanobacteria	3	14306171	rs9883109	T	C	-0.125516	0.0267241	2.38e-06	6922
phylum.Cyanobacteria.id.1500	phylum	Cyanobacteria	3	14268744	rs13062781	G	A	-0.12077	0.0260215	2.7e-06	6919
phylum.Cyanobacteria.id.1500	phylum	Cyanobacteria	3	14268381	rs6773199	G	A	-0.123572	0.0262531	2.75e-06	6920
phylum.Cyanobacteria.id.1500	phylum	Cyanobacteria	7	21647735	rs76531781	C	T	-0.231868	0.0493393	2.87e-06	3658
phylum.Cyanobacteria.id.1500	phylum	Cyanobacteria	3	14306519	rs9863760	C	T	-0.121297	0.026063	3.18e-06	6921
phylum.Cyanobacteria.id.1500	phylum	Cyanobacteria	3	14280171	rs12493406	C	T	-0.126845	0.0267642	3.21e-06	6922
phylum.Cyanobacteria.id.1500	phylum	Cyanobacteria	4	37842537	rs2553290	T	A	0.0962131	0.0202617	3.61e-06	7113
phylum.Cyanobacteria.id.1500	phylum	Cyanobacteria	3	14283539	rs12486770	T	A	-0.126087	0.0267681	3.67e-06	6922
phylum.Cyanobacteria.id.1500	phylum	Cyanobacteria	3	14282488	rs62231951	A	T	-0.125894	0.0267628	3.77e-06	6922
phylum.Cyanobacteria.id.1500	phylum	Cyanobacteria	18	969396	rs9748924	C	T	-0.100378	0.0213622	3.77e-06	7116
phylum.Cyanobacteria.id.1500	phylum	Cyanobacteria	3	14298628	rs6442436	C	T	-0.122577	0.0266881	3.94e-06	6921
phylum.Cyanobacteria.id.1500	phylum	Cyanobacteria	18	968827	rs145461062	C	T	-0.100155	0.0213654	3.98e-06	7116
phylum.Cyanobacteria.id.1500	phylum	Cyanobacteria	3	14299101	rs6780959	A	G	-0.122309	0.0266891	4.04e-06	6921
phylum.Cyanobacteria.id.1500	phylum	Cyanobacteria	3	14305836	rs13072505	A	G	-0.12219	0.026682	4.12e-06	6922
phylum.Cyanobacteria.id.1500	phylum	Cyanobacteria	6	48288456	rs584122	T	C	-0.151774	0.0326827	4.23e-06	6922
phylum.Cyanobacteria.id.1500	phylum	Cyanobacteria	17	26104110	rs2314810	G	C	-0.218257	0.0464571	4.25e-06	3934
phylum.Cyanobacteria.id.1500	phylum	Cyanobacteria	3	14301173	rs1010755	C	T	-0.122142	0.0266711	4.25e-06	6922
phylum.Cyanobacteria.id.1500	phylum	Cyanobacteria	3	14303081	rs17039205	A	G	-0.121462	0.0266937	4.51e-06	6922
phylum.Cyanobacteria.id.1500	phylum	Cyanobacteria	3	14303190	rs17039208	T	C	-0.121053	0.0266818	4.79e-06	6922
phylum.Cyanobacteria.id.1500	phylum	Cyanobacteria	3	14305670	rs13095126	T	C	-0.121293	0.0266861	5e-06	6922
phylum.Cyanobacteria.id.1500	phylum	Cyanobacteria	3	14305584	rs13072444	G	A	-0.121203	0.0266862	5.07e-06	6922
phylum.Cyanobacteria.id.1500	phylum	Cyanobacteria	6	48282842	rs615396	A	G	-0.149466	0.0326806	5.31e-06	6922
phylum.Cyanobacteria.id.1500	phylum	Cyanobacteria	4	37842254	rs2608306	A	G	0.0945065	0.0202562	5.37e-06	7118
phylum.Cyanobacteria.id.1500	phylum	Cyanobacteria	3	14296762	rs13072729	T	C	-0.121508	0.0267118	5.4e-06	6920
phylum.Cyanobacteria.id.1500	phylum	Cyanobacteria	3	14290362	rs13098772	C	A	-0.122577	0.0267221	5.45e-06	6920
phylum.Cyanobacteria.id.1500	phylum	Cyanobacteria	4	37837065	rs2553291	A	G	0.0944378	0.0202733	5.51e-06	7118
phylum.Cyanobacteria.id.1500	phylum	Cyanobacteria	4	37837218	rs2608309	G	A	0.0944305	0.0202736	5.57e-06	7118
phylum.Cyanobacteria.id.1500	phylum	Cyanobacteria	4	37841942	rs2714559	T	C	0.0942181	0.0202508	5.59e-06	7118
phylum.Cyanobacteria.id.1500	phylum	Cyanobacteria	18	1009630	rs1567601	T	A	-0.0992537	0.0216541	5.66e-06	6682
phylum.Cyanobacteria.id.1500	phylum	Cyanobacteria	3	14287703	rs10510427	G	A	-0.122367	0.0264711	5.69e-06	6922
phylum.Cyanobacteria.id.1500	phylum	Cyanobacteria	3	14305775	rs13072359	A	C	-0.12061	0.0266851	5.69e-06	6922
phylum.Cyanobacteria.id.1500	phylum	Cyanobacteria	18	1012292	rs4407129	C	T	-0.0955937	0.0207742	5.8e-06	7118
phylum.Cyanobacteria.id.1500	phylum	Cyanobacteria	4	37836621	rs2714557	A	T	0.0942197	0.0202716	5.84e-06	7118
phylum.Cyanobacteria.id.1500	phylum	Cyanobacteria	3	14304191	rs13088024	T	A	-0.120258	0.0266875	5.89e-06	6922
phylum.Cyanobacteria.id.1500	phylum	Cyanobacteria	18	1012105	rs4494631	A	G	-0.0953026	0.0207693	5.98e-06	7117
phylum.Cyanobacteria.id.1500	phylum	Cyanobacteria	3	14305088	rs12714903	C	T	-0.120035	0.0266913	6.07e-06	6922
phylum.Cyanobacteria.id.1500	phylum	Cyanobacteria	3	14303491	rs13060131	C	T	-0.12004	0.0266884	6.08e-06	6922
phylum.Cyanobacteria.id.1500	phylum	Cyanobacteria	3	14304881	rs12714902	G	A	-0.120053	0.0266887	6.08e-06	6922
phylum.Cyanobacteria.id.1500	phylum	Cyanobacteria	3	14304748	rs12714900	G	T	-0.119935	0.0266875	6.17e-06	6922
phylum.Cyanobacteria.id.1500	phylum	Cyanobacteria	6	48282542	rs545090	T	C	-0.148533	0.0326808	6.2e-06	6922
phylum.Cyanobacteria.id.1500	phylum	Cyanobacteria	4	37837258	rs2608308	G	A	0.0938412	0.0202734	6.39e-06	7118
phylum.Cyanobacteria.id.1500	phylum	Cyanobacteria	6	48282957	rs616178	C	A	-0.148107	0.0326814	6.44e-06	6922
phylum.Cyanobacteria.id.1500	phylum	Cyanobacteria	14	100168298	rs7148504	T	G	0.0800404	0.0176621	6.62e-06	7118
phylum.Cyanobacteria.id.1500	phylum	Cyanobacteria	3	14303744	rs12491989	C	G	-0.119961	0.026743	6.87e-06	6922
phylum.Cyanobacteria.id.1500	phylum	Cyanobacteria	3	14305341	rs13072044	G	T	-0.122099	0.0273685	6.89e-06	6486
phylum.Cyanobacteria.id.1500	phylum	Cyanobacteria	4	37841430	rs2261414	C	T	0.0932818	0.0202584	7.11e-06	7118
phylum.Cyanobacteria.id.1500	phylum	Cyanobacteria	9	110489551	rs12555298	A	G	0.0974327	0.0219351	8.09e-06	7096
phylum.Cyanobacteria.id.1500	phylum	Cyanobacteria	4	37836302	rs3752683	T	C	0.0927303	0.0202732	8.17e-06	7118
phylum.Cyanobacteria.id.1500	phylum	Cyanobacteria	4	37840884	rs2714558	G	C	0.0927016	0.020259	8.24e-06	7118
phylum.Cyanobacteria.id.1500	phylum	Cyanobacteria	3	14270680	rs9832125	C	T	-0.112873	0.0258774	8.25e-06	6921
phylum.Cyanobacteria.id.1500	phylum	Cyanobacteria	4	37837567	rs2714556	T	C	0.092598	0.020281	8.38e-06	7118
phylum.Cyanobacteria.id.1500	phylum	Cyanobacteria	18	979121	rs789050	G	A	-0.0965321	0.0213263	8.74e-06	7113
phylum.Cyanobacteria.id.1500	phylum	Cyanobacteria	15	100880888	rs2585223	C	T	0.111364	0.0247743	8.86e-06	6911
phylum.Cyanobacteria.id.1500	phylum	Cyanobacteria	3	14302318	rs7644367	G	A	-0.117582	0.0266792	8.98e-06	6922
phylum.Cyanobacteria.id.1500	phylum	Cyanobacteria	4	37838237	rs2608307	C	T	0.0922596	0.020275	9.09e-06	7118
phylum.Cyanobacteria.id.1500	phylum	Cyanobacteria	13	100566758	rs61972390	C	T	0.107346	0.0242469	9.11e-06	6486
phylum.Cyanobacteria.id.1500	phylum	Cyanobacteria	3	14270543	rs13084677	A	T	-0.112043	0.0258772	9.44e-06	6921
phylum.Cyanobacteria.id.1500	phylum	Cyanobacteria	4	37838383	rs2714554	C	T	0.09188	0.020276	9.99e-06	7118
phylum.Euryarchaeota.id.55	phylum	Euryarchaeota	2	125440268	rs10202904	G	T	-0.115986	0.0230271	6.19e-07	3861
phylum.Euryarchaeota.id.55	phylum	Euryarchaeota	2	125437944	rs7601415	T	A	-0.114447	0.023031	8.97e-07	3858
phylum.Euryarchaeota.id.55	phylum	Euryarchaeota	2	125437070	rs1869500	A	C	-0.113943	0.0230304	9.87e-07	3858
phylum.Euryarchaeota.id.55	phylum	Euryarchaeota	13	41963791	rs76029318	C	T	0.214866	0.0438442	1.05e-06	3660
phylum.Euryarchaeota.id.55	phylum	Euryarchaeota	13	41963968	rs73457427	G	A	0.212931	0.043791	1.26e-06	3660
phylum.Euryarchaeota.id.55	phylum	Euryarchaeota	2	125446588	rs4848970	G	T	0.114783	0.0238926	1.51e-06	3862
phylum.Euryarchaeota.id.55	phylum	Euryarchaeota	13	41962188	rs9594530	T	C	0.210776	0.0437671	1.6e-06	3661
phylum.Euryarchaeota.id.55	phylum	Euryarchaeota	13	41955162	rs11147839	G	A	0.210756	0.0436877	1.75e-06	3662
phylum.Euryarchaeota.id.55	phylum	Euryarchaeota	13	41961665	rs3923545	G	C	0.20854	0.0436841	1.88e-06	3661
phylum.Euryarchaeota.id.55	phylum	Euryarchaeota	13	41956181	rs73457410	G	A	0.208001	0.0428474	2.37e-06	3661
phylum.Euryarchaeota.id.55	phylum	Euryarchaeota	3	15019595	rs73031978	G	C	-0.197523	0.0414497	2.74e-06	3501
phylum.Euryarchaeota.id.55	phylum	Euryarchaeota	2	125434310	rs12711690	G	A	-0.108131	0.0230363	3.44e-06	3857
phylum.Euryarchaeota.id.55	phylum	Euryarchaeota	13	41849721	rs9532770	T	C	0.126343	0.0271155	3.74e-06	3483
phylum.Euryarchaeota.id.55	phylum	Euryarchaeota	3	15019689	rs62241836	C	T	-0.19381	0.0411463	3.77e-06	3544
phylum.Euryarchaeota.id.55	phylum	Euryarchaeota	3	15013348	rs62241835	T	G	-0.193943	0.0410677	3.78e-06	3544
phylum.Euryarchaeota.id.55	phylum	Euryarchaeota	3	15015333	rs9942108	G	A	-0.19369	0.0413169	4.01e-06	3503
phylum.Euryarchaeota.id.55	phylum	Euryarchaeota	6	146840876	rs34928225	C	T	0.19977	0.0425421	4.33e-06	3483
phylum.Euryarchaeota.id.55	phylum	Euryarchaeota	3	15591607	rs7635189	A	G	0.119983	0.0259356	4.64e-06	3483
phylum.Euryarchaeota.id.55	phylum	Euryarchaeota	6	16284785	rs77658038	C	A	-0.160157	0.0340856	4.75e-06	3810
phylum.Euryarchaeota.id.55	phylum	Euryarchaeota	3	15051223	rs62240385	T	G	-0.19163	0.0411582	4.85e-06	3503
phylum.Euryarchaeota.id.55	phylum	Euryarchaeota	3	15006272	rs56209241	G	A	-0.193769	0.0415348	4.86e-06	3501
phylum.Euryarchaeota.id.55	phylum	Euryarchaeota	3	15012512	rs62241834	G	T	-0.192348	0.041203	5.07e-06	3544
phylum.Euryarchaeota.id.55	phylum	Euryarchaeota	4	104418307	rs894996	A	C	0.203577	0.0440033	5.12e-06	3746
phylum.Euryarchaeota.id.55	phylum	Euryarchaeota	5	178160975	rs56131665	A	G	0.176759	0.0385787	5.3e-06	3736
phylum.Euryarchaeota.id.55	phylum	Euryarchaeota	21	27368994	rs45498998	A	G	-0.131882	0.029229	5.32e-06	3850
phylum.Euryarchaeota.id.55	phylum	Euryarchaeota	13	41949961	rs41288287	C	T	0.200641	0.0435846	5.39e-06	3664
phylum.Euryarchaeota.id.55	phylum	Euryarchaeota	2	125432533	rs6541968	T	C	-0.105813	0.0230249	5.41e-06	3864
phylum.Euryarchaeota.id.55	phylum	Euryarchaeota	3	15049536	rs6784384	G	A	-0.187146	0.0406089	5.47e-06	3546
phylum.Euryarchaeota.id.55	phylum	Euryarchaeota	3	15049889	rs62240384	C	T	-0.18672	0.0406064	5.72e-06	3546
phylum.Euryarchaeota.id.55	phylum	Euryarchaeota	3	15024811	rs62240373	G	A	-0.190334	0.0411358	5.93e-06	3544
phylum.Euryarchaeota.id.55	phylum	Euryarchaeota	3	15015341	rs9942109	G	A	-0.189536	0.0411283	6.06e-06	3544
phylum.Euryarchaeota.id.55	phylum	Euryarchaeota	2	125447191	rs10206171	C	T	-0.112438	0.0247322	6.58e-06	3483
phylum.Euryarchaeota.id.55	phylum	Euryarchaeota	2	125446861	rs4848258	A	T	-0.104877	0.0230384	6.62e-06	3861
phylum.Euryarchaeota.id.55	phylum	Euryarchaeota	13	41935969	rs73475126	T	G	0.19936	0.0441508	6.89e-06	3546
phylum.Euryarchaeota.id.55	phylum	Euryarchaeota	3	15053083	rs6776814	C	T	-0.184815	0.0403828	7.13e-06	3546
phylum.Euryarchaeota.id.55	phylum	Euryarchaeota	8	58018853	rs7015093	A	G	-0.118111	0.0264389	7.2e-06	3855
phylum.Euryarchaeota.id.55	phylum	Euryarchaeota	6	16270128	rs9477075	G	A	-0.154645	0.0332821	7.59e-06	3863
phylum.Euryarchaeota.id.55	phylum	Euryarchaeota	3	15059784	rs62240388	A	G	-0.186817	0.0411098	7.62e-06	3503
phylum.Euryarchaeota.id.55	phylum	Euryarchaeota	3	15038202	rs62240380	C	T	-0.183973	0.0405721	7.63e-06	3546
phylum.Euryarchaeota.id.55	phylum	Euryarchaeota	21	27368761	rs45567540	G	C	-0.129538	0.0292475	7.72e-06	3852
phylum.Euryarchaeota.id.55	phylum	Euryarchaeota	11	13893667	rs11022995	A	G	-0.10373	0.0228889	7.73e-06	3864
phylum.Euryarchaeota.id.55	phylum	Euryarchaeota	19	28827760	rs6508769	C	T	0.150529	0.0337091	8.12e-06	3483
phylum.Euryarchaeota.id.55	phylum	Euryarchaeota	3	15006309	rs62241832	G	A	-0.188029	0.0412352	8.24e-06	3544
phylum.Euryarchaeota.id.55	phylum	Euryarchaeota	13	41931863	rs9594529	A	G	0.197181	0.0442072	8.36e-06	3546
phylum.Euryarchaeota.id.55	phylum	Euryarchaeota	4	104422283	rs74599069	C	A	0.218452	0.0485737	8.72e-06	3386
phylum.Euryarchaeota.id.55	phylum	Euryarchaeota	3	15056858	rs7635580	G	A	-0.18483	0.0408627	9e-06	3546
phylum.Euryarchaeota.id.55	phylum	Euryarchaeota	8	58016276	rs12155661	C	T	-0.116771	0.0264417	9.16e-06	3855
phylum.Euryarchaeota.id.55	phylum	Euryarchaeota	20	56042866	rs6064552	C	T	-0.123612	0.0275749	9.34e-06	3775
phylum.Euryarchaeota.id.55	phylum	Euryarchaeota	13	41926502	rs9594528	A	G	0.195271	0.043676	9.37e-06	3664
phylum.Euryarchaeota.id.55	phylum	Euryarchaeota	3	15058403	rs58106718	A	T	-0.182018	0.0406022	9.41e-06	3546
phylum.Euryarchaeota.id.55	phylum	Euryarchaeota	3	15022743	rs56001610	G	A	-0.185902	0.0410925	9.96e-06	3544
phylum.Euryarchaeota.id.55	phylum	Euryarchaeota	3	15023497	rs62241845	T	A	-0.185998	0.041091	9.96e-06	3544
phylum.Euryarchaeota.id.55	phylum	Euryarchaeota	3	15023392	rs62241844	G	C	-0.185998	0.041091	9.96e-06	3544
phylum.Firmicutes.id.1672	phylum	Firmicutes	17	11780026	rs2009919	C	T	0.0536457	0.0106294	4.95e-07	17859
phylum.Firmicutes.id.1672	phylum	Firmicutes	2	231678413	rs3792064	A	G	0.0897349	0.0182532	6.75e-07	17812
phylum.Firmicutes.id.1672	phylum	Firmicutes	2	231676041	rs10209007	C	G	0.0892974	0.0182435	7.4e-07	17812
phylum.Firmicutes.id.1672	phylum	Firmicutes	21	40703251	rs112334273	A	G	0.0627459	0.0127415	9.26e-07	18217
phylum.Firmicutes.id.1672	phylum	Firmicutes	2	231673225	rs3792068	A	G	0.0870653	0.0182421	1.36e-06	17812
phylum.Firmicutes.id.1672	phylum	Firmicutes	2	231667381	rs28814056	G	C	0.086242	0.0181887	1.67e-06	17814
phylum.Firmicutes.id.1672	phylum	Firmicutes	2	116724915	rs13421739	G	C	0.0943944	0.0179641	1.95e-06	18340
phylum.Firmicutes.id.1672	phylum	Firmicutes	2	231670910	rs13386595	A	G	0.0851081	0.0182235	2.29e-06	17813
phylum.Firmicutes.id.1672	phylum	Firmicutes	2	116716993	rs10169367	C	T	0.0924053	0.0179962	2.78e-06	18340
phylum.Firmicutes.id.1672	phylum	Firmicutes	12	97374875	rs7975768	G	C	0.0512732	0.0109226	2.82e-06	17859
phylum.Firmicutes.id.1672	phylum	Firmicutes	2	116767023	rs7557870	A	T	0.0987373	0.0187352	3.26e-06	17859
phylum.Firmicutes.id.1672	phylum	Firmicutes	2	231646203	rs11683620	A	G	0.0839343	0.0181185	3.31e-06	17816
phylum.Firmicutes.id.1672	phylum	Firmicutes	2	116733337	rs1374597	G	T	0.092607	0.0180082	3.34e-06	18340
phylum.Firmicutes.id.1672	phylum	Firmicutes	2	231664527	rs6436974	G	A	0.0833439	0.0181614	3.57e-06	17817
phylum.Firmicutes.id.1672	phylum	Firmicutes	2	231638483	rs58181266	G	A	0.0827592	0.018116	3.71e-06	17817
phylum.Firmicutes.id.1672	phylum	Firmicutes	5	32670193	rs1968246	T	C	0.0497974	0.0106991	3.71e-06	17745
phylum.Firmicutes.id.1672	phylum	Firmicutes	4	171672038	rs2332027	A	G	-0.0482656	0.0104823	4.05e-06	18340
phylum.Firmicutes.id.1672	phylum	Firmicutes	2	231586340	rs13411251	T	G	0.0833645	0.018195	4.07e-06	17817
phylum.Firmicutes.id.1672	phylum	Firmicutes	2	116767295	rs7600092	C	T	0.0980952	0.0187386	4.07e-06	17859
phylum.Firmicutes.id.1672	phylum	Firmicutes	2	231659779	rs6436973	C	G	0.0826766	0.018125	4.28e-06	17817
phylum.Firmicutes.id.1672	phylum	Firmicutes	12	97371860	rs11108755	T	A	0.050452	0.01095	4.31e-06	17859
phylum.Firmicutes.id.1672	phylum	Firmicutes	2	231592211	rs28651047	C	T	0.0831545	0.0181979	4.34e-06	17817
phylum.Firmicutes.id.1672	phylum	Firmicutes	2	116768311	rs13401441	G	T	0.0974203	0.0187156	4.38e-06	17859
phylum.Firmicutes.id.1672	phylum	Firmicutes	20	54087963	rs3852931	T	C	-0.0482086	0.0105	4.53e-06	18260
phylum.Firmicutes.id.1672	phylum	Firmicutes	19	22899585	rs7247191	C	T	-0.0713033	0.0157424	4.73e-06	18340
phylum.Firmicutes.id.1672	phylum	Firmicutes	2	116707255	rs10201035	C	T	0.0898755	0.0183794	4.77e-06	18340
phylum.Firmicutes.id.1672	phylum	Firmicutes	2	231650654	rs113037048	C	T	0.0823245	0.0181358	4.83e-06	17817
phylum.Firmicutes.id.1672	phylum	Firmicutes	2	231637719	rs11690370	C	T	0.0825132	0.0181825	4.83e-06	17817
phylum.Firmicutes.id.1672	phylum	Firmicutes	2	231592186	rs10164700	G	A	0.0823522	0.0181978	4.85e-06	17817
phylum.Firmicutes.id.1672	phylum	Firmicutes	2	116737687	rs4289208	T	C	0.0914885	0.0180056	4.99e-06	18339
phylum.Firmicutes.id.1672	phylum	Firmicutes	10	13841631	rs72771021	T	C	-0.141357	0.0308303	5.12e-06	9068
phylum.Firmicutes.id.1672	phylum	Firmicutes	10	39136170	rs36111799	T	C	-0.0480708	0.0105429	5.17e-06	18226
phylum.Firmicutes.id.1672	phylum	Firmicutes	2	231654969	rs11689387	A	G	0.0817939	0.0181368	5.46e-06	17817
phylum.Firmicutes.id.1672	phylum	Firmicutes	2	231594089	rs6711453	A	G	0.0822564	0.0182004	5.55e-06	17817
phylum.Firmicutes.id.1672	phylum	Firmicutes	2	231649894	rs7601602	A	G	0.0821022	0.0181292	5.56e-06	17815
phylum.Firmicutes.id.1672	phylum	Firmicutes	2	116738915	rs10183008	G	A	0.0905484	0.0180003	5.6e-06	18339
phylum.Firmicutes.id.1672	phylum	Firmicutes	10	15054765	rs4750583	G	A	0.0616007	0.0137936	5.79e-06	16934
phylum.Firmicutes.id.1672	phylum	Firmicutes	2	116716223	rs10189248	G	A	0.0892133	0.0180049	5.81e-06	18340
phylum.Firmicutes.id.1672	phylum	Firmicutes	19	22855508	rs2220596	A	G	-0.0698654	0.0157791	6.12e-06	18340
phylum.Firmicutes.id.1672	phylum	Firmicutes	2	231596955	rs6752031	C	T	0.0817184	0.0181955	6.16e-06	17817
phylum.Firmicutes.id.1672	phylum	Firmicutes	2	231645776	rs74905079	A	G	0.0814518	0.0181254	6.46e-06	17816
phylum.Firmicutes.id.1672	phylum	Firmicutes	4	161507301	rs6814436	C	T	0.0680205	0.0150844	6.8e-06	18336
phylum.Firmicutes.id.1672	phylum	Firmicutes	9	116840801	rs12554342	C	G	-0.0525703	0.0116908	6.81e-06	18332
phylum.Firmicutes.id.1672	phylum	Firmicutes	2	231573384	rs9973480	A	C	0.0818592	0.0182721	6.82e-06	17816
phylum.Firmicutes.id.1672	phylum	Firmicutes	4	152131744	rs6815608	C	T	0.0935765	0.0210869	7.24e-06	16731
phylum.Firmicutes.id.1672	phylum	Firmicutes	2	231660045	rs7593057	C	G	0.0806729	0.0181308	7.38e-06	17817
phylum.Firmicutes.id.1672	phylum	Firmicutes	5	35770550	rs72738886	C	T	0.0864609	0.0190398	7.68e-06	16934
phylum.Firmicutes.id.1672	phylum	Firmicutes	19	22877838	rs12983973	G	A	-0.0691514	0.0157215	7.95e-06	18337
phylum.Firmicutes.id.1672	phylum	Firmicutes	2	80141964	rs7573799	G	C	-0.0698446	0.0153935	8.05e-06	17859
phylum.Firmicutes.id.1672	phylum	Firmicutes	2	231621236	rs1568247	G	A	0.0803128	0.0181788	8.39e-06	17817
phylum.Firmicutes.id.1672	phylum	Firmicutes	19	22874492	rs4933026	A	T	-0.0689059	0.0157395	8.43e-06	18336
phylum.Firmicutes.id.1672	phylum	Firmicutes	2	116770829	rs13409228	G	A	0.0948976	0.0187385	8.45e-06	17859
phylum.Firmicutes.id.1672	phylum	Firmicutes	2	231582196	rs10933355	G	A	0.0803954	0.0181955	8.5e-06	17818
phylum.Firmicutes.id.1672	phylum	Firmicutes	21	18567802	NA	T	C	0.233491	0.050901	8.52e-06	3501
phylum.Firmicutes.id.1672	phylum	Firmicutes	5	98020298	rs2547978	G	A	0.0465802	0.0105075	8.57e-06	18338
phylum.Firmicutes.id.1672	phylum	Firmicutes	9	2801371	rs56199908	C	T	-0.186194	0.041051	8.67e-06	5618
phylum.Firmicutes.id.1672	phylum	Firmicutes	18	29328305	rs8085381	A	G	0.0647291	0.0146219	8.67e-06	18339
phylum.Firmicutes.id.1672	phylum	Firmicutes	19	22854729	rs58880850	A	C	-0.0686447	0.0157821	8.9e-06	18340
phylum.Firmicutes.id.1672	phylum	Firmicutes	14	52494072	rs2273429	G	A	-0.0702112	0.0153063	9.26e-06	18337
phylum.Firmicutes.id.1672	phylum	Firmicutes	10	39112861	rs9730854	A	G	-0.0475295	0.0107142	9.26e-06	17745
phylum.Firmicutes.id.1672	phylum	Firmicutes	19	22896820	rs3931771	A	G	-0.0691211	0.015755	9.51e-06	18336
phylum.Firmicutes.id.1672	phylum	Firmicutes	19	22819001	rs1963579	T	A	-0.0683229	0.0158206	9.68e-06	18340
phylum.Firmicutes.id.1672	phylum	Firmicutes	2	116770618	rs978023	T	A	0.0940983	0.0187529	9.68e-06	17859
phylum.Firmicutes.id.1672	phylum	Firmicutes	19	22898919	rs8112095	G	A	-0.0689615	0.0157537	9.75e-06	18337
phylum.Firmicutes.id.1672	phylum	Firmicutes	19	22819178	rs1984783	A	G	-0.0682604	0.0158189	9.84e-06	18340
phylum.Firmicutes.id.1672	phylum	Firmicutes	19	22859658	rs35393748	T	A	-0.0682011	0.015772	9.97e-06	18340
phylum.Lentisphaerae.id.2238	phylum	Lentisphaerae	9	111086170	rs62570196	T	C	-0.217203	0.0439621	9.64e-07	3716
phylum.Lentisphaerae.id.2238	phylum	Lentisphaerae	7	146795379	rs11770843	T	C	0.111896	0.0234776	1.14e-06	4709
phylum.Lentisphaerae.id.2238	phylum	Lentisphaerae	21	21023966	rs2825714	G	A	-0.138226	0.0289096	1.5e-06	4739
phylum.Lentisphaerae.id.2238	phylum	Lentisphaerae	20	61394262	rs77599476	G	A	0.229981	0.0479918	1.9e-06	3726
phylum.Lentisphaerae.id.2238	phylum	Lentisphaerae	20	61392681	rs45621736	G	A	0.218149	0.0461084	2.76e-06	4097
phylum.Lentisphaerae.id.2238	phylum	Lentisphaerae	20	61393859	rs112022900	G	A	0.218168	0.046109	2.82e-06	4096
phylum.Lentisphaerae.id.2238	phylum	Lentisphaerae	7	146808977	rs11764871	T	G	0.108427	0.0233346	3.7e-06	4730
phylum.Lentisphaerae.id.2238	phylum	Lentisphaerae	5	94720245	rs2731834	G	C	0.109935	0.0236848	3.8e-06	4738
phylum.Lentisphaerae.id.2238	phylum	Lentisphaerae	7	146798566	rs35004924	A	C	0.106396	0.0235548	4.1e-06	4705
phylum.Lentisphaerae.id.2238	phylum	Lentisphaerae	15	101242690	rs1002941	A	G	0.107661	0.0233382	4.31e-06	4739
phylum.Lentisphaerae.id.2238	phylum	Lentisphaerae	7	146812673	rs6951588	T	C	0.107004	0.023203	4.47e-06	4733
phylum.Lentisphaerae.id.2238	phylum	Lentisphaerae	1	11943792	rs72640280	G	A	0.220185	0.0485947	5.19e-06	3820
phylum.Lentisphaerae.id.2238	phylum	Lentisphaerae	7	146810428	rs62481809	C	G	0.106076	0.0232746	5.42e-06	4729
phylum.Lentisphaerae.id.2238	phylum	Lentisphaerae	13	20687179	rs2031282	G	A	0.120412	0.0270263	5.86e-06	4739
phylum.Lentisphaerae.id.2238	phylum	Lentisphaerae	15	25162535	rs17114848	A	G	0.148972	0.0324162	6.77e-06	4739
phylum.Lentisphaerae.id.2238	phylum	Lentisphaerae	5	94692439	rs2546105	T	A	0.106445	0.0234604	7.02e-06	4739
phylum.Lentisphaerae.id.2238	phylum	Lentisphaerae	3	6223568	rs73113483	A	T	-0.131681	0.0288503	8.79e-06	4723
phylum.Lentisphaerae.id.2238	phylum	Lentisphaerae	10	53930085	rs60995569	G	T	-0.16062	0.0336806	9.19e-06	4737
phylum.Lentisphaerae.id.2238	phylum	Lentisphaerae	5	94708550	rs1363428	A	G	0.104458	0.0233936	9.95e-06	4739
phylum.Proteobacteria.id.2375	phylum	Proteobacteria	3	66318042	rs922773	T	C	-0.0803778	0.0157851	3.68e-07	18132
phylum.Proteobacteria.id.2375	phylum	Proteobacteria	10	119247234	rs2532663	A	G	-0.125578	0.0258034	7.47e-07	13013
phylum.Proteobacteria.id.2375	phylum	Proteobacteria	19	43505320	rs12150865	T	C	0.0511615	0.0106407	1.54e-06	17769
phylum.Proteobacteria.id.2375	phylum	Proteobacteria	19	43503997	rs12976403	G	A	0.0507839	0.0106703	2.04e-06	17769
phylum.Proteobacteria.id.2375	phylum	Proteobacteria	19	43504965	rs10853762	T	A	0.0502497	0.0106347	2.36e-06	17769
phylum.Proteobacteria.id.2375	phylum	Proteobacteria	19	43509033	rs7246771	G	C	0.0502453	0.0106399	2.37e-06	17769
phylum.Proteobacteria.id.2375	phylum	Proteobacteria	19	43504510	rs9797816	G	A	0.0501624	0.0106362	2.45e-06	17769
phylum.Proteobacteria.id.2375	phylum	Proteobacteria	19	43514721	rs7246428	G	T	0.0497758	0.0106343	2.93e-06	17769
phylum.Proteobacteria.id.2375	phylum	Proteobacteria	19	43505709	rs11083677	C	T	0.0497273	0.01064	3.01e-06	17769
phylum.Proteobacteria.id.2375	phylum	Proteobacteria	19	43509871	rs11671245	T	C	0.0496414	0.0106415	3.12e-06	17769
phylum.Proteobacteria.id.2375	phylum	Proteobacteria	19	43514519	rs7246855	T	C	0.0496355	0.0106348	3.13e-06	17769
phylum.Proteobacteria.id.2375	phylum	Proteobacteria	19	43526731	rs4029163	A	C	0.0495594	0.010635	3.2e-06	17769
phylum.Proteobacteria.id.2375	phylum	Proteobacteria	19	43515091	rs7249825	G	T	0.0495728	0.0106341	3.21e-06	17769
phylum.Proteobacteria.id.2375	phylum	Proteobacteria	19	43514552	rs7246141	G	C	0.0494843	0.0106344	3.35e-06	17769
phylum.Proteobacteria.id.2375	phylum	Proteobacteria	19	43496859	rs11666257	A	G	0.0496785	0.010685	3.45e-06	17769
phylum.Proteobacteria.id.2375	phylum	Proteobacteria	19	43515268	rs55717966	G	C	0.0494176	0.0106382	3.46e-06	17769
phylum.Proteobacteria.id.2375	phylum	Proteobacteria	10	119291286	rs79445780	A	G	-0.115995	0.0253646	3.58e-06	13850
phylum.Proteobacteria.id.2375	phylum	Proteobacteria	19	43516928	rs6509051	A	G	0.0493113	0.0106343	3.62e-06	17769
phylum.Proteobacteria.id.2375	phylum	Proteobacteria	19	43530390	rs2736151	C	T	0.0492207	0.0106471	3.8e-06	17769
phylum.Proteobacteria.id.2375	phylum	Proteobacteria	19	43491646	rs11670025	T	G	0.0491897	0.0106431	3.83e-06	17769
phylum.Proteobacteria.id.2375	phylum	Proteobacteria	19	43505984	rs11881408	C	T	0.049174	0.0106434	3.88e-06	17769
phylum.Proteobacteria.id.2375	phylum	Proteobacteria	19	43529380	rs2526711	A	G	0.0491145	0.0106363	3.9e-06	17769
phylum.Proteobacteria.id.2375	phylum	Proteobacteria	19	43529026	rs2471952	C	T	0.0490906	0.0106378	3.95e-06	17769
phylum.Proteobacteria.id.2375	phylum	Proteobacteria	19	43511167	rs12977541	T	C	0.0490953	0.0106376	3.99e-06	17769
phylum.Proteobacteria.id.2375	phylum	Proteobacteria	19	43516791	rs7257768	A	G	0.049024	0.0106387	4.11e-06	17769
phylum.Proteobacteria.id.2375	phylum	Proteobacteria	7	134388240	rs2347697	T	G	0.0502281	0.0108968	4.27e-06	18248
phylum.Proteobacteria.id.2375	phylum	Proteobacteria	19	43513267	rs11083679	G	A	0.0489342	0.0106407	4.28e-06	17769
phylum.Proteobacteria.id.2375	phylum	Proteobacteria	19	43486788	rs11083672	G	C	0.0492669	0.0106903	4.31e-06	17769
phylum.Proteobacteria.id.2375	phylum	Proteobacteria	19	43501453	rs4803563	A	G	0.0491315	0.0106754	4.35e-06	17769
phylum.Proteobacteria.id.2375	phylum	Proteobacteria	7	134388255	rs2347698	A	G	0.0501742	0.0108956	4.37e-06	18250
phylum.Proteobacteria.id.2375	phylum	Proteobacteria	19	43512100	rs10412444	C	T	0.0487933	0.0106447	4.61e-06	17769
phylum.Proteobacteria.id.2375	phylum	Proteobacteria	19	43511966	rs12610565	G	A	0.0487522	0.0106414	4.66e-06	17769
phylum.Proteobacteria.id.2375	phylum	Proteobacteria	19	43529695	rs2526712	A	G	0.0487126	0.0106477	4.78e-06	17769
phylum.Proteobacteria.id.2375	phylum	Proteobacteria	19	43508956	rs7246662	G	A	0.0486516	0.0106358	4.83e-06	17769
phylum.Proteobacteria.id.2375	phylum	Proteobacteria	17	68347701	rs312757	G	C	-0.0517269	0.0112854	4.84e-06	18250
phylum.Proteobacteria.id.2375	phylum	Proteobacteria	19	43506174	rs4494654	C	T	0.0486534	0.0106375	4.87e-06	17769
phylum.Proteobacteria.id.2375	phylum	Proteobacteria	7	134388083	rs2347696	T	C	0.0499255	0.0108981	4.9e-06	18248
phylum.Proteobacteria.id.2375	phylum	Proteobacteria	19	43522911	rs9789252	A	C	0.0486103	0.0106337	4.91e-06	17769
phylum.Proteobacteria.id.2375	phylum	Proteobacteria	19	43495033	rs6509049	T	G	0.048894	0.0106836	4.94e-06	17769
phylum.Proteobacteria.id.2375	phylum	Proteobacteria	19	43499898	rs2883539	G	C	0.0488233	0.0106768	4.96e-06	17769
phylum.Proteobacteria.id.2375	phylum	Proteobacteria	19	43518113	rs7248256	T	C	0.0485775	0.0106382	5.04e-06	17769
phylum.Proteobacteria.id.2375	phylum	Proteobacteria	19	43523619	rs11083681	G	T	0.0485337	0.0106385	5.08e-06	17769
phylum.Proteobacteria.id.2375	phylum	Proteobacteria	19	43491087	rs7246092	T	C	0.0485081	0.0106441	5.2e-06	17769
phylum.Proteobacteria.id.2375	phylum	Proteobacteria	19	43510065	rs11667150	G	A	0.0484952	0.0106409	5.24e-06	17769
phylum.Proteobacteria.id.2375	phylum	Proteobacteria	19	43495607	rs7255373	A	T	0.0488407	0.0106932	5.25e-06	17769
phylum.Proteobacteria.id.2375	phylum	Proteobacteria	19	43499264	rs11668739	G	A	0.0486677	0.0106774	5.37e-06	17769
phylum.Proteobacteria.id.2375	phylum	Proteobacteria	7	134389601	rs6467551	G	C	0.050197	0.0109515	5.39e-06	18250
phylum.Proteobacteria.id.2375	phylum	Proteobacteria	19	43497830	rs8106280	G	A	0.0486176	0.0106796	5.48e-06	17769
phylum.Proteobacteria.id.2375	phylum	Proteobacteria	19	43529027	rs1058958	A	G	0.0483344	0.0106356	5.51e-06	17769
phylum.Proteobacteria.id.2375	phylum	Proteobacteria	19	43497631	rs8102971	C	T	0.0485769	0.0106796	5.59e-06	17769
phylum.Proteobacteria.id.2375	phylum	Proteobacteria	19	43528729	rs12610793	T	G	0.0483161	0.0106378	5.64e-06	17769
phylum.Proteobacteria.id.2375	phylum	Proteobacteria	19	43500734	rs11670071	G	A	0.0483237	0.0106417	5.68e-06	17769
phylum.Proteobacteria.id.2375	phylum	Proteobacteria	19	43530379	rs2526716	A	G	0.0482616	0.0106349	5.71e-06	17769
phylum.Proteobacteria.id.2375	phylum	Proteobacteria	19	43507069	rs1860455	T	G	0.0482757	0.0106338	5.76e-06	17769
phylum.Proteobacteria.id.2375	phylum	Proteobacteria	19	43519095	rs7251480	A	C	0.0482756	0.0106391	5.77e-06	17769
phylum.Proteobacteria.id.2375	phylum	Proteobacteria	19	43518942	rs6509053	A	T	0.0482165	0.0106392	5.92e-06	17769
phylum.Proteobacteria.id.2375	phylum	Proteobacteria	19	43519362	rs11083680	C	T	0.0481299	0.0106392	6.16e-06	17769
phylum.Proteobacteria.id.2375	phylum	Proteobacteria	19	43523906	rs10775540	A	G	0.0480996	0.0106384	6.21e-06	17769
phylum.Proteobacteria.id.2375	phylum	Proteobacteria	2	124872681	rs12467198	T	C	0.0498267	0.011138	6.31e-06	18238
phylum.Proteobacteria.id.2375	phylum	Proteobacteria	17	68353592	rs141155	A	C	-0.0509393	0.0112829	6.33e-06	18250
phylum.Proteobacteria.id.2375	phylum	Proteobacteria	19	43531883	rs1989369	C	T	0.0479108	0.0106121	6.44e-06	17769
phylum.Proteobacteria.id.2375	phylum	Proteobacteria	19	43524041	rs11083683	A	T	0.0479679	0.0106343	6.55e-06	17769
phylum.Proteobacteria.id.2375	phylum	Proteobacteria	19	43493817	rs10775538	C	A	0.047956	0.0106453	6.66e-06	17769
phylum.Proteobacteria.id.2375	phylum	Proteobacteria	19	43494403	rs8105730	T	C	0.0483232	0.0106958	6.67e-06	17769
phylum.Proteobacteria.id.2375	phylum	Proteobacteria	19	43497574	rs8103079	G	A	0.0481484	0.0106811	6.8e-06	17769
phylum.Proteobacteria.id.2375	phylum	Proteobacteria	19	43497477	rs8102759	C	G	0.0481208	0.0106801	6.86e-06	17769
phylum.Proteobacteria.id.2375	phylum	Proteobacteria	19	43531124	rs2526706	G	A	0.0478533	0.0106363	6.86e-06	17769
phylum.Proteobacteria.id.2375	phylum	Proteobacteria	3	53720793	rs11715072	A	G	-0.0519289	0.0115246	6.9e-06	18249
phylum.Proteobacteria.id.2375	phylum	Proteobacteria	19	43497335	rs8103457	T	A	0.0481995	0.0106925	6.93e-06	17769
phylum.Proteobacteria.id.2375	phylum	Proteobacteria	22	20301800	rs3890996	G	T	-0.0474614	0.0105645	6.95e-06	18120
phylum.Proteobacteria.id.2375	phylum	Proteobacteria	2	124868451	rs1036607	C	T	0.049712	0.0111288	6.98e-06	18249
phylum.Proteobacteria.id.2375	phylum	Proteobacteria	19	43494345	rs11083676	G	A	0.0478302	0.0106451	7.02e-06	17769
phylum.Proteobacteria.id.2375	phylum	Proteobacteria	19	43530324	rs2526715	A	T	0.0477753	0.0106344	7.1e-06	17769
phylum.Proteobacteria.id.2375	phylum	Proteobacteria	10	13841631	rs72771021	T	C	0.141726	0.0309242	7.18e-06	9009
phylum.Proteobacteria.id.2375	phylum	Proteobacteria	19	43520204	rs4803564	G	C	0.0478666	0.0106673	7.19e-06	17655
phylum.Proteobacteria.id.2375	phylum	Proteobacteria	19	43521323	rs1962504	G	C	0.0476511	0.0106395	7.56e-06	17769
phylum.Proteobacteria.id.2375	phylum	Proteobacteria	19	43499316	rs11668675	A	G	0.0476706	0.0106435	7.6e-06	17769
phylum.Proteobacteria.id.2375	phylum	Proteobacteria	19	43524798	rs4029165	A	G	0.0476287	0.0106385	7.65e-06	17769
phylum.Proteobacteria.id.2375	phylum	Proteobacteria	19	43521232	rs1962505	G	T	0.0475937	0.0106401	7.77e-06	17769
phylum.Proteobacteria.id.2375	phylum	Proteobacteria	2	124870040	rs1439134	T	C	0.0493871	0.0111378	7.81e-06	18238
phylum.Proteobacteria.id.2375	phylum	Proteobacteria	19	43490827	rs11673614	G	T	0.0475867	0.0106437	7.84e-06	17769
phylum.Proteobacteria.id.2375	phylum	Proteobacteria	19	43518611	rs6509052	T	A	0.047574	0.0106367	7.85e-06	17769
phylum.Proteobacteria.id.2375	phylum	Proteobacteria	19	43495086	rs7255021	G	A	0.0476114	0.0106471	7.85e-06	17769
phylum.Proteobacteria.id.2375	phylum	Proteobacteria	19	43484495	rs7246972	T	C	0.0479698	0.0106913	7.88e-06	17769
phylum.Proteobacteria.id.2375	phylum	Proteobacteria	2	52053891	rs6707783	T	C	0.0849593	0.0187782	8.09e-06	17324
phylum.Proteobacteria.id.2375	phylum	Proteobacteria	19	43499510	rs11668790	C	G	0.0474761	0.0106437	8.27e-06	17769
phylum.Proteobacteria.id.2375	phylum	Proteobacteria	19	43531760	rs1989371	C	A	0.0473507	0.0106161	8.35e-06	17769
phylum.Proteobacteria.id.2375	phylum	Proteobacteria	11	123997498	rs10750258	C	A	-0.0491248	0.010824	8.72e-06	18250
phylum.Proteobacteria.id.2375	phylum	Proteobacteria	19	43494257	rs11083675	C	T	0.0472238	0.010644	9.18e-06	17769
phylum.Proteobacteria.id.2375	phylum	Proteobacteria	8	89541526	rs74757828	T	A	0.0951285	0.0216921	9.25e-06	16634
phylum.Proteobacteria.id.2375	phylum	Proteobacteria	2	68086034	rs11126162	C	T	-0.0770689	0.0187079	9.26e-06	18250
phylum.Proteobacteria.id.2375	phylum	Proteobacteria	2	124871188	rs4340523	T	C	0.0489203	0.0111402	9.52e-06	18238
phylum.Proteobacteria.id.2375	phylum	Proteobacteria	19	43494010	rs10853761	C	T	0.0470956	0.0106445	9.72e-06	17769
phylum.Proteobacteria.id.2375	phylum	Proteobacteria	12	130331764	rs4340090	T	C	-0.0668162	0.0153387	9.99e-06	18250
phylum.Tenericutes.id.3919	phylum	Tenericutes	2	157532549	rs11890098	G	A	0.074438	0.0153389	9.57e-07	11392
phylum.Tenericutes.id.3919	phylum	Tenericutes	2	157520186	rs67374027	T	A	0.0752392	0.0154766	9.7e-07	11389
phylum.Tenericutes.id.3919	phylum	Tenericutes	8	59440824	rs10108398	A	G	0.0769142	0.0153953	1.09e-06	10932
phylum.Tenericutes.id.3919	phylum	Tenericutes	2	157525027	rs1583268	G	A	0.0732503	0.0153491	1.45e-06	11390
phylum.Tenericutes.id.3919	phylum	Tenericutes	14	46519718	rs74603314	C	T	0.221639	0.0462918	1.56e-06	4499
phylum.Tenericutes.id.3919	phylum	Tenericutes	8	59454408	rs10111506	A	T	0.0690892	0.0142385	1.6e-06	11392
phylum.Tenericutes.id.3919	phylum	Tenericutes	8	59454665	rs12674568	A	G	0.0691853	0.0142612	1.6e-06	11392
phylum.Tenericutes.id.3919	phylum	Tenericutes	2	157532113	rs4325706	C	T	0.0726682	0.0153476	1.73e-06	11392
phylum.Tenericutes.id.3919	phylum	Tenericutes	8	59462283	rs10102709	C	T	0.0689619	0.0142614	1.75e-06	11392
phylum.Tenericutes.id.3919	phylum	Tenericutes	8	59455335	rs12680996	T	C	0.0685653	0.0142385	1.92e-06	11392
phylum.Tenericutes.id.3919	phylum	Tenericutes	8	59458627	rs16923562	A	G	0.0685435	0.0142386	1.92e-06	11392
phylum.Tenericutes.id.3919	phylum	Tenericutes	8	59458704	rs16923564	T	C	0.0684477	0.0142387	1.99e-06	11392
phylum.Tenericutes.id.3919	phylum	Tenericutes	8	59459972	rs11776003	G	A	0.0683977	0.0142381	2.03e-06	11392
phylum.Tenericutes.id.3919	phylum	Tenericutes	8	59451173	rs1991359	A	G	0.0682789	0.014238	2.12e-06	11392
phylum.Tenericutes.id.3919	phylum	Tenericutes	2	157540194	rs13024040	C	T	0.0737126	0.0156797	2.13e-06	11374
phylum.Tenericutes.id.3919	phylum	Tenericutes	8	59448217	rs28650441	A	C	0.0682953	0.0142425	2.13e-06	11392
phylum.Tenericutes.id.3919	phylum	Tenericutes	2	157511441	rs13025440	T	G	0.07496	0.0158899	2.21e-06	11374
phylum.Tenericutes.id.3919	phylum	Tenericutes	8	59448796	rs6471729	G	A	0.0681123	0.0142335	2.22e-06	11392
phylum.Tenericutes.id.3919	phylum	Tenericutes	8	59447578	rs7817515	T	G	0.068114	0.0142366	2.23e-06	11392
phylum.Tenericutes.id.3919	phylum	Tenericutes	8	59448627	rs7009248	A	G	0.068168	0.0142375	2.24e-06	11392
phylum.Tenericutes.id.3919	phylum	Tenericutes	2	157526027	rs7590919	G	A	0.0719132	0.0153544	2.25e-06	11387
phylum.Tenericutes.id.3919	phylum	Tenericutes	8	59460434	rs28429491	C	T	0.0679059	0.0142397	2.39e-06	11392
phylum.Tenericutes.id.3919	phylum	Tenericutes	5	148784624	rs6867857	C	A	0.122004	0.0268882	2.42e-06	10391
phylum.Tenericutes.id.3919	phylum	Tenericutes	8	59456607	rs7014398	C	T	0.0678389	0.0142611	2.55e-06	11392
phylum.Tenericutes.id.3919	phylum	Tenericutes	8	59468651	rs7825996	A	T	0.0683138	0.0143454	2.6e-06	11390
phylum.Tenericutes.id.3919	phylum	Tenericutes	8	59450071	rs55774738	T	C	0.0674492	0.0142058	2.61e-06	11391
phylum.Tenericutes.id.3919	phylum	Tenericutes	2	157525233	rs1583269	C	G	0.0715591	0.0153933	2.62e-06	11390
phylum.Tenericutes.id.3919	phylum	Tenericutes	2	157536578	rs13027493	T	A	0.0713202	0.0153528	2.71e-06	11391
phylum.Tenericutes.id.3919	phylum	Tenericutes	8	59469275	rs72647435	G	T	0.0681596	0.014349	2.76e-06	11390
phylum.Tenericutes.id.3919	phylum	Tenericutes	8	59485759	rs10099153	C	G	0.0680709	0.0143495	2.83e-06	11389
phylum.Tenericutes.id.3919	phylum	Tenericutes	8	59458402	rs9297995	C	T	0.0670554	0.014205	3e-06	11391
phylum.Tenericutes.id.3919	phylum	Tenericutes	8	59469053	rs12335008	T	A	0.0678502	0.0143495	3.08e-06	11390
phylum.Tenericutes.id.3919	phylum	Tenericutes	8	59478980	rs10099912	G	T	0.0677733	0.0143516	3.14e-06	11390
phylum.Tenericutes.id.3919	phylum	Tenericutes	8	59464692	rs10113750	C	T	0.0670471	0.0142303	3.15e-06	11392
phylum.Tenericutes.id.3919	phylum	Tenericutes	8	59448600	rs7009374	C	T	0.0668366	0.014205	3.26e-06	11391
phylum.Tenericutes.id.3919	phylum	Tenericutes	11	47103877	rs72901605	C	T	-0.0841852	0.0178119	3.26e-06	10526
phylum.Tenericutes.id.3919	phylum	Tenericutes	8	59456014	rs10090964	A	T	0.066757	0.0142116	3.39e-06	11391
phylum.Tenericutes.id.3919	phylum	Tenericutes	8	59475414	rs7011095	T	A	0.0675462	0.0143507	3.41e-06	11390
phylum.Tenericutes.id.3919	phylum	Tenericutes	8	59472582	rs59979442	A	G	0.0674887	0.0143499	3.43e-06	11390
phylum.Tenericutes.id.3919	phylum	Tenericutes	2	157538941	rs13015145	G	A	0.070553	0.0153617	3.45e-06	11392
phylum.Tenericutes.id.3919	phylum	Tenericutes	8	59473938	rs12676593	A	G	0.0674462	0.0143497	3.49e-06	11390
phylum.Tenericutes.id.3919	phylum	Tenericutes	8	59481292	rs10094910	T	C	0.0667002	0.0142236	3.61e-06	11390
phylum.Tenericutes.id.3919	phylum	Tenericutes	1	61850864	rs12566890	G	T	-0.101147	0.0230978	3.65e-06	11371
phylum.Tenericutes.id.3919	phylum	Tenericutes	2	157502466	rs12476593	C	G	0.0733315	0.015929	3.84e-06	11371
phylum.Tenericutes.id.3919	phylum	Tenericutes	8	59460978	rs6981601	C	T	0.0661402	0.014205	4.05e-06	11391
phylum.Tenericutes.id.3919	phylum	Tenericutes	8	59475078	rs28809811	G	T	0.0678791	0.0145288	4.12e-06	11385
phylum.Tenericutes.id.3919	phylum	Tenericutes	8	59461621	rs6986129	A	T	0.066053	0.0142062	4.19e-06	11391
phylum.Tenericutes.id.3919	phylum	Tenericutes	1	109965986	rs3768491	G	A	-0.0681052	0.0149061	4.23e-06	11002
phylum.Tenericutes.id.3919	phylum	Tenericutes	8	59477946	rs11783174	G	T	0.0668384	0.014352	4.33e-06	11390
phylum.Tenericutes.id.3919	phylum	Tenericutes	1	109845252	rs638542	A	G	-0.0680361	0.0149555	4.49e-06	10999
phylum.Tenericutes.id.3919	phylum	Tenericutes	1	109937931	rs12711448	T	C	-0.0678962	0.0149073	4.51e-06	11002
phylum.Tenericutes.id.3919	phylum	Tenericutes	20	16259524	rs6043847	C	T	-0.114937	0.0248606	4.55e-06	11130
phylum.Tenericutes.id.3919	phylum	Tenericutes	8	59478423	rs10111052	T	G	0.0659231	0.0142242	4.7e-06	11390
phylum.Tenericutes.id.3919	phylum	Tenericutes	1	109873573	rs4970749	A	G	-0.0675794	0.0149076	5.01e-06	11002
phylum.Tenericutes.id.3919	phylum	Tenericutes	2	157535371	rs13020096	T	C	0.0640031	0.0141708	5.47e-06	11392
phylum.Tenericutes.id.3919	phylum	Tenericutes	1	109844532	rs652651	G	A	-0.0673627	0.014959	5.5e-06	11001
phylum.Tenericutes.id.3919	phylum	Tenericutes	2	157533704	rs11678196	A	G	0.0639138	0.0141702	5.61e-06	11392
phylum.Tenericutes.id.3919	phylum	Tenericutes	8	59496052	rs3739327	G	A	0.0658357	0.0144204	5.75e-06	10932
phylum.Tenericutes.id.3919	phylum	Tenericutes	1	109966718	rs3931560	C	A	-0.0671578	0.0149059	5.79e-06	11002
phylum.Tenericutes.id.3919	phylum	Tenericutes	1	109872370	rs11102971	T	C	-0.0670918	0.0149078	5.84e-06	11002
phylum.Tenericutes.id.3919	phylum	Tenericutes	1	109873367	rs4970840	G	A	-0.0676341	0.0149513	5.85e-06	11002
phylum.Tenericutes.id.3919	phylum	Tenericutes	11	108439087	rs78169027	G	A	-0.108283	0.0237289	5.88e-06	10542
phylum.Tenericutes.id.3919	phylum	Tenericutes	2	157539961	rs10497163	G	T	0.0689893	0.0153926	5.94e-06	11392
phylum.Tenericutes.id.3919	phylum	Tenericutes	1	109871787	rs10745352	C	T	-0.0669684	0.0149073	6.13e-06	11002
phylum.Tenericutes.id.3919	phylum	Tenericutes	1	109969721	rs4970754	G	A	-0.0667071	0.014879	6.38e-06	11002
phylum.Tenericutes.id.3919	phylum	Tenericutes	14	97159674	rs17214486	A	C	0.06099	0.0135623	6.61e-06	11387
phylum.Tenericutes.id.3919	phylum	Tenericutes	8	59487656	rs10085973	C	G	0.0647379	0.0142019	6.68e-06	11390
phylum.Tenericutes.id.3919	phylum	Tenericutes	1	109986672	rs6664236	A	C	-0.0665521	0.0148765	6.74e-06	10994
phylum.Tenericutes.id.3919	phylum	Tenericutes	8	59489542	rs4282557	C	T	0.0646753	0.0142027	6.79e-06	11389
phylum.Tenericutes.id.3919	phylum	Tenericutes	8	59485696	rs10099240	G	C	0.0646518	0.0141998	6.96e-06	11390
phylum.Tenericutes.id.3919	phylum	Tenericutes	13	73170489	rs4885016	C	T	-0.0819606	0.0181628	7.27e-06	11388
phylum.Tenericutes.id.3919	phylum	Tenericutes	1	109870859	rs6695482	G	C	-0.066358	0.0149069	7.47e-06	11002
phylum.Tenericutes.id.3919	phylum	Tenericutes	1	109962642	rs10858095	C	G	-0.0663475	0.0149097	7.51e-06	11002
phylum.Tenericutes.id.3919	phylum	Tenericutes	15	95309676	rs28537087	A	G	0.0820873	0.0188312	8.07e-06	11382
phylum.Tenericutes.id.3919	phylum	Tenericutes	1	109937916	rs12711447	T	C	-0.0666417	0.0149517	8.1e-06	11002
phylum.Tenericutes.id.3919	phylum	Tenericutes	1	109950858	rs10858094	C	T	-0.0659893	0.0149042	8.13e-06	11002
phylum.Tenericutes.id.3919	phylum	Tenericutes	1	109961965	rs7551176	T	C	-0.0666288	0.0149499	8.14e-06	11002
phylum.Tenericutes.id.3919	phylum	Tenericutes	7	79490250	rs2464826	C	A	0.0944239	0.0211806	8.4e-06	10998
phylum.Tenericutes.id.3919	phylum	Tenericutes	8	59432477	rs10097590	G	A	0.067231	0.014737	8.52e-06	11391
phylum.Tenericutes.id.3919	phylum	Tenericutes	2	157527653	rs13025367	C	G	0.0625979	0.0141712	8.53e-06	11392
phylum.Tenericutes.id.3919	phylum	Tenericutes	1	109958035	rs1465607	C	T	-0.0664808	0.0149499	8.59e-06	11002
phylum.Tenericutes.id.3919	phylum	Tenericutes	1	109849144	rs417270	C	T	-0.0659816	0.0149141	8.6e-06	11000
phylum.Tenericutes.id.3919	phylum	Tenericutes	1	109960270	rs10745356	A	C	-0.0664551	0.0149513	8.64e-06	11002
phylum.Tenericutes.id.3919	phylum	Tenericutes	1	109850122	rs367586	A	C	-0.0659239	0.0149124	8.77e-06	11000
phylum.Tenericutes.id.3919	phylum	Tenericutes	2	157524035	rs13023735	A	G	0.0625199	0.0141793	8.86e-06	11389
phylum.Tenericutes.id.3919	phylum	Tenericutes	8	59479767	rs10504256	G	A	0.0633151	0.0140841	8.96e-06	11390
phylum.Tenericutes.id.3919	phylum	Tenericutes	1	109849254	rs443345	G	A	-0.0657957	0.0149136	9.11e-06	11000
phylum.Tenericutes.id.3919	phylum	Tenericutes	1	109956156	rs10776807	A	G	-0.0657475	0.0149102	9.12e-06	11002
phylum.Tenericutes.id.3919	phylum	Tenericutes	1	109866844	rs12136140	A	G	-0.0656418	0.0149088	9.28e-06	11000
phylum.Tenericutes.id.3919	phylum	Tenericutes	1	109943893	rs10858092	T	C	-0.0654825	0.0149062	9.4e-06	11002
phylum.Tenericutes.id.3919	phylum	Tenericutes	2	157493292	rs67450615	T	G	0.0717994	0.0162779	9.4e-06	11374
phylum.Tenericutes.id.3919	phylum	Tenericutes	1	109867929	rs11102969	A	G	-0.0655858	0.014907	9.44e-06	11002
phylum.Tenericutes.id.3919	phylum	Tenericutes	8	59468464	rs7843989	T	G	0.0634723	0.0141632	9.55e-06	11390
phylum.Tenericutes.id.3919	phylum	Tenericutes	20	16259265	rs12480021	G	A	-0.110567	0.0249493	9.55e-06	11130
phylum.Tenericutes.id.3919	phylum	Tenericutes	8	59484899	rs7827910	T	A	0.0634543	0.0141682	9.57e-06	11389
phylum.Tenericutes.id.3919	phylum	Tenericutes	20	16258287	rs74338080	C	G	-0.110314	0.0249339	9.95e-06	11130
phylum.Verrucomicrobia.id.3982	phylum	Verrucomicrobia	4	100544188	rs74542928	C	T	0.115994	0.0231324	4.08e-07	11703
phylum.Verrucomicrobia.id.3982	phylum	Verrucomicrobia	4	100542921	rs112769434	A	G	0.11521	0.0231331	5.23e-07	11703
phylum.Verrucomicrobia.id.3982	phylum	Verrucomicrobia	4	100542167	rs1491244	A	T	0.114717	0.0231235	5.97e-07	11703
phylum.Verrucomicrobia.id.3982	phylum	Verrucomicrobia	4	100544511	rs6832119	A	G	0.113566	0.0231342	8.09e-07	11703
phylum.Verrucomicrobia.id.3982	phylum	Verrucomicrobia	16	81063149	rs2602429	T	C	0.0764148	0.0153487	8.71e-07	12104
phylum.Verrucomicrobia.id.3982	phylum	Verrucomicrobia	4	100545232	rs113653192	C	T	0.112654	0.0231343	1.01e-06	11703
phylum.Verrucomicrobia.id.3982	phylum	Verrucomicrobia	4	100544867	rs6832927	C	A	0.112582	0.0231343	1.03e-06	11703
phylum.Verrucomicrobia.id.3982	phylum	Verrucomicrobia	4	100545820	rs7693865	C	T	0.112494	0.0231304	1.07e-06	11704
phylum.Verrucomicrobia.id.3982	phylum	Verrucomicrobia	10	5073050	rs11252894	C	A	0.0784055	0.0162769	1.11e-06	12381
phylum.Verrucomicrobia.id.3982	phylum	Verrucomicrobia	4	100518746	rs111311092	A	T	0.111809	0.0231011	1.15e-06	11703
phylum.Verrucomicrobia.id.3982	phylum	Verrucomicrobia	10	5076367	rs12416161	C	T	0.0776009	0.0162297	1.23e-06	12381
phylum.Verrucomicrobia.id.3982	phylum	Verrucomicrobia	4	100523402	rs76564762	C	T	0.111136	0.0231062	1.32e-06	11703
phylum.Verrucomicrobia.id.3982	phylum	Verrucomicrobia	4	100546600	rs79837054	T	C	0.111399	0.0231351	1.36e-06	11704
phylum.Verrucomicrobia.id.3982	phylum	Verrucomicrobia	4	100520521	rs6837699	G	A	0.110781	0.0231006	1.46e-06	11703
phylum.Verrucomicrobia.id.3982	phylum	Verrucomicrobia	4	100517005	rs2903202	A	T	0.0992562	0.0203888	1.59e-06	12090
phylum.Verrucomicrobia.id.3982	phylum	Verrucomicrobia	4	100518283	rs17533489	T	C	0.0992875	0.0204496	1.61e-06	12090
phylum.Verrucomicrobia.id.3982	phylum	Verrucomicrobia	4	100524149	rs111303866	C	A	0.1101	0.0231169	1.65e-06	11703
phylum.Verrucomicrobia.id.3982	phylum	Verrucomicrobia	4	100524148	rs112707021	G	A	0.1101	0.0231169	1.65e-06	11703
phylum.Verrucomicrobia.id.3982	phylum	Verrucomicrobia	4	100517144	rs79606973	T	A	0.098918	0.02045	1.73e-06	12090
phylum.Verrucomicrobia.id.3982	phylum	Verrucomicrobia	10	5064327	rs4242783	A	G	0.0689849	0.0145177	1.75e-06	12104
phylum.Verrucomicrobia.id.3982	phylum	Verrucomicrobia	4	100514585	rs112812594	G	A	0.109079	0.0229059	1.97e-06	11703
phylum.Verrucomicrobia.id.3982	phylum	Verrucomicrobia	4	100518483	rs79194015	A	T	0.0983733	0.0204497	2e-06	12090
phylum.Verrucomicrobia.id.3982	phylum	Verrucomicrobia	4	100528381	rs76819189	C	T	0.0978124	0.0204501	2.19e-06	12090
phylum.Verrucomicrobia.id.3982	phylum	Verrucomicrobia	1	55522083	rs45598138	A	C	-0.143901	0.03054	2.19e-06	9932
phylum.Verrucomicrobia.id.3982	phylum	Verrucomicrobia	4	95027272	rs11729256	C	T	0.0696984	0.0146953	2.23e-06	12377
phylum.Verrucomicrobia.id.3982	phylum	Verrucomicrobia	4	100551372	rs10516447	A	G	0.107673	0.0229738	2.38e-06	11704
phylum.Verrucomicrobia.id.3982	phylum	Verrucomicrobia	4	100530762	rs112520120	T	C	0.0972366	0.0204504	2.48e-06	12090
phylum.Verrucomicrobia.id.3982	phylum	Verrucomicrobia	4	100530586	rs76877520	G	A	0.0972312	0.0204504	2.49e-06	12090
phylum.Verrucomicrobia.id.3982	phylum	Verrucomicrobia	4	100523366	rs113911713	T	C	0.0972511	0.02045	2.51e-06	12090
phylum.Verrucomicrobia.id.3982	phylum	Verrucomicrobia	4	100520412	rs111441437	T	A	0.0971731	0.0204502	2.6e-06	12090
phylum.Verrucomicrobia.id.3982	phylum	Verrucomicrobia	4	100529085	rs7698547	C	T	0.0969812	0.0204502	2.66e-06	12090
phylum.Verrucomicrobia.id.3982	phylum	Verrucomicrobia	18	49473635	rs117107102	G	A	0.204283	0.0427565	2.68e-06	5071
phylum.Verrucomicrobia.id.3982	phylum	Verrucomicrobia	4	100549105	rs74399905	T	A	0.107013	0.0229736	2.71e-06	11704
phylum.Verrucomicrobia.id.3982	phylum	Verrucomicrobia	4	100519948	rs2035814	A	G	0.0968913	0.0204499	2.73e-06	12090
phylum.Verrucomicrobia.id.3982	phylum	Verrucomicrobia	4	100533496	rs75487972	T	C	0.0967103	0.0204511	2.74e-06	12090
phylum.Verrucomicrobia.id.3982	phylum	Verrucomicrobia	4	100531997	rs6532823	C	A	0.0967282	0.0204504	2.8e-06	12090
phylum.Verrucomicrobia.id.3982	phylum	Verrucomicrobia	4	100547579	rs6842339	T	G	0.10715	0.0229746	2.82e-06	11704
phylum.Verrucomicrobia.id.3982	phylum	Verrucomicrobia	4	100547715	rs112048442	G	A	0.107131	0.0229777	2.84e-06	11701
phylum.Verrucomicrobia.id.3982	phylum	Verrucomicrobia	4	100533913	rs41275715	C	T	0.0964143	0.0204511	2.92e-06	12090
phylum.Verrucomicrobia.id.3982	phylum	Verrucomicrobia	4	100532637	rs745075	T	C	0.0963366	0.0204513	2.98e-06	12090
phylum.Verrucomicrobia.id.3982	phylum	Verrucomicrobia	4	100532802	rs745074	T	A	0.0961395	0.0204514	3.15e-06	12090
phylum.Verrucomicrobia.id.3982	phylum	Verrucomicrobia	4	100538423	rs1491237	A	G	0.0962304	0.0204541	3.2e-06	12090
phylum.Verrucomicrobia.id.3982	phylum	Verrucomicrobia	4	100535330	rs111664214	C	T	0.0958202	0.0204049	3.27e-06	12089
phylum.Verrucomicrobia.id.3982	phylum	Verrucomicrobia	4	100534482	rs1491246	A	T	0.0959186	0.0204516	3.31e-06	12090
phylum.Verrucomicrobia.id.3982	phylum	Verrucomicrobia	4	100508544	rs2035815	T	C	0.0961029	0.0204068	3.39e-06	12090
phylum.Verrucomicrobia.id.3982	phylum	Verrucomicrobia	15	97570657	rs12908520	A	G	0.0594916	0.012823	3.4e-06	12380
phylum.Verrucomicrobia.id.3982	phylum	Verrucomicrobia	5	40438158	rs76430504	C	T	-0.11753	0.025458	3.5e-06	11624
phylum.Verrucomicrobia.id.3982	phylum	Verrucomicrobia	4	100534554	rs1491245	T	G	0.0956934	0.0204517	3.5e-06	12090
phylum.Verrucomicrobia.id.3982	phylum	Verrucomicrobia	4	95016155	rs113634144	G	T	0.0684888	0.0146912	3.56e-06	12375
phylum.Verrucomicrobia.id.3982	phylum	Verrucomicrobia	4	100511413	rs112108820	C	T	0.0953378	0.020309	3.8e-06	12086
phylum.Verrucomicrobia.id.3982	phylum	Verrucomicrobia	10	5068141	rs12411321	T	C	0.0739245	0.0162783	3.9e-06	12383
phylum.Verrucomicrobia.id.3982	phylum	Verrucomicrobia	4	100521637	rs17533517	C	T	0.0953468	0.0204503	3.93e-06	12090
phylum.Verrucomicrobia.id.3982	phylum	Verrucomicrobia	4	100534959	rs76826818	A	G	0.0949079	0.0204517	4.37e-06	12090
phylum.Verrucomicrobia.id.3982	phylum	Verrucomicrobia	4	100513694	rs114505328	T	A	0.0947084	0.0203409	4.48e-06	12090
phylum.Verrucomicrobia.id.3982	phylum	Verrucomicrobia	4	100551756	rs6844547	C	T	0.104742	0.022972	4.48e-06	11704
phylum.Verrucomicrobia.id.3982	phylum	Verrucomicrobia	4	100536363	rs7668586	C	T	0.0947235	0.0204521	4.59e-06	12090
phylum.Verrucomicrobia.id.3982	phylum	Verrucomicrobia	4	100551902	rs6845301	G	A	0.104647	0.0229723	4.62e-06	11704
phylum.Verrucomicrobia.id.3982	phylum	Verrucomicrobia	4	100509167	rs17533020	A	G	0.094669	0.0204033	4.79e-06	12090
phylum.Verrucomicrobia.id.3982	phylum	Verrucomicrobia	4	100548163	rs79293902	C	T	0.104526	0.0229746	4.86e-06	11704
phylum.Verrucomicrobia.id.3982	phylum	Verrucomicrobia	1	41074472	rs61779207	A	G	-0.0755253	0.0164385	5.28e-06	12087
phylum.Verrucomicrobia.id.3982	phylum	Verrucomicrobia	6	56341481	rs9349825	G	A	-0.0660243	0.0143911	6.27e-06	12373
phylum.Verrucomicrobia.id.3982	phylum	Verrucomicrobia	10	5084481	rs11252899	G	A	0.0735504	0.0165794	7.12e-06	12300
phylum.Verrucomicrobia.id.3982	phylum	Verrucomicrobia	4	95072730	rs2169719	A	G	0.0635426	0.0142236	7.63e-06	12373
phylum.Verrucomicrobia.id.3982	phylum	Verrucomicrobia	10	5065747	rs2895059	C	T	0.0717862	0.0162777	7.66e-06	12383
phylum.Verrucomicrobia.id.3982	phylum	Verrucomicrobia	4	95064162	rs77055143	C	T	0.0629051	0.014174	8.39e-06	12383
phylum.Verrucomicrobia.id.3982	phylum	Verrucomicrobia	4	95059232	rs56161035	C	T	0.0628358	0.0141474	8.61e-06	12382
phylum.Verrucomicrobia.id.3982	phylum	Verrucomicrobia	1	41074833	rs736124	T	A	-0.073173	0.0164355	8.72e-06	12090
phylum.Verrucomicrobia.id.3982	phylum	Verrucomicrobia	1	41074392	rs61779206	C	T	-0.073434	0.016379	8.82e-06	12088
phylum.Verrucomicrobia.id.3982	phylum	Verrucomicrobia	10	11389614	rs3995795	T	C	0.0610914	0.0138592	9.72e-06	12104
phylum.Verrucomicrobia.id.3982	phylum	Verrucomicrobia	4	16548975	rs12512971	C	A	0.171057	0.0398053	9.81e-06	3919
order.Actinomycetales.id.420	order	Actinomycetales	6	133007480	rs35011108	G	A	0.241546	0.0503803	1.88e-06	3630
order.Actinomycetales.id.420	order	Actinomycetales	12	7955685	rs6488662	T	C	0.0810178	0.0175359	3.94e-06	7711
order.Actinomycetales.id.420	order	Actinomycetales	9	76394568	rs2889192	T	G	0.0884052	0.0194997	3.97e-06	7711
order.Actinomycetales.id.420	order	Actinomycetales	12	7954220	rs2110087	G	A	0.0786554	0.0170449	4.28e-06	7711
order.Actinomycetales.id.420	order	Actinomycetales	12	7979715	rs114313061	A	C	0.0799652	0.0175481	4.73e-06	7667
order.Actinomycetales.id.420	order	Actinomycetales	12	7955561	rs6488660	C	T	0.0794696	0.0174405	5.32e-06	7711
order.Actinomycetales.id.420	order	Actinomycetales	12	7955391	rs6488659	T	C	0.0794084	0.0174403	5.42e-06	7711
order.Actinomycetales.id.420	order	Actinomycetales	12	7955263	rs11055861	A	G	0.0794093	0.0174403	5.43e-06	7711
order.Actinomycetales.id.420	order	Actinomycetales	12	7955193	rs11055860	A	G	0.0793904	0.0174393	5.46e-06	7711
order.Actinomycetales.id.420	order	Actinomycetales	12	7954742	rs7488453	A	G	0.0793465	0.0174397	5.51e-06	7711
order.Actinomycetales.id.420	order	Actinomycetales	12	7982779	rs61937253	C	T	0.0794372	0.0175534	5.52e-06	7667
order.Actinomycetales.id.420	order	Actinomycetales	6	67207371	rs34583783	T	G	0.123688	0.0264254	5.54e-06	7711
order.Actinomycetales.id.420	order	Actinomycetales	12	7955052	rs2377095	C	A	0.0792677	0.0174402	5.64e-06	7711
order.Actinomycetales.id.420	order	Actinomycetales	6	169224781	rs4073240	A	G	0.074973	0.0164672	5.68e-06	7711
order.Actinomycetales.id.420	order	Actinomycetales	12	7955860	rs6488665	T	C	0.0792651	0.0174406	5.69e-06	7711
order.Actinomycetales.id.420	order	Actinomycetales	12	7954035	rs2110088	A	T	0.0789747	0.017437	6.19e-06	7711
order.Actinomycetales.id.420	order	Actinomycetales	13	22375922	rs17072071	A	C	-0.112257	0.0246878	6.45e-06	7344
order.Actinomycetales.id.420	order	Actinomycetales	15	29850991	rs58484246	C	T	0.075828	0.0168997	6.67e-06	7711
order.Actinomycetales.id.420	order	Actinomycetales	12	7958736	rs7958229	C	T	0.0783238	0.0174525	6.87e-06	7711
order.Actinomycetales.id.420	order	Actinomycetales	15	29851297	rs59800030	C	T	0.0755558	0.0169074	7.31e-06	7711
order.Actinomycetales.id.420	order	Actinomycetales	12	7954357	rs34951409	C	G	0.0782791	0.0174388	7.37e-06	7711
order.Actinomycetales.id.420	order	Actinomycetales	15	29849324	rs56236273	T	A	0.0753317	0.0168777	7.4e-06	7711
order.Actinomycetales.id.420	order	Actinomycetales	12	7956174	rs12230967	A	G	0.0781928	0.017443	7.54e-06	7711
order.Actinomycetales.id.420	order	Actinomycetales	12	7956942	rs11055873	A	G	0.0779015	0.0174497	7.93e-06	7711
order.Actinomycetales.id.420	order	Actinomycetales	12	7958110	rs12831981	T	G	0.077399	0.0174508	8.93e-06	7711
order.Actinomycetales.id.420	order	Actinomycetales	12	7957968	rs7133400	C	G	0.0772778	0.0174508	9.21e-06	7711
order.Actinomycetales.id.420	order	Actinomycetales	12	7956968	rs11055874	C	T	0.0773324	0.0174487	9.23e-06	7711
order.Actinomycetales.id.420	order	Actinomycetales	12	7992820	rs35110659	G	T	0.0759424	0.017097	9.69e-06	7667
order.Bacillales.id.1674	order	Bacillales	21	28684912	rs74887130	G	C	-0.192166	0.0358817	1.16e-07	3218
order.Bacillales.id.1674	order	Bacillales	21	28705495	rs76860190	A	G	-0.182277	0.0356769	4.04e-07	3217
order.Bacillales.id.1674	order	Bacillales	7	49423832	rs4617108	G	A	0.248861	0.0525929	1.98e-06	3018
order.Bacillales.id.1674	order	Bacillales	4	127766709	rs74420793	G	A	-0.164413	0.0353763	3.07e-06	3077
order.Bacillales.id.1674	order	Bacillales	4	127766921	rs113506874	A	G	-0.164319	0.0353763	3.11e-06	3077
order.Bacillales.id.1674	order	Bacillales	7	117496144	rs10233278	C	T	-0.116319	0.0248527	3.51e-06	3239
order.Bacillales.id.1674	order	Bacillales	4	127755653	rs4580666	C	A	-0.163994	0.0353406	3.61e-06	3077
order.Bacillales.id.1674	order	Bacillales	4	127753077	rs80042174	G	A	-0.163456	0.0355266	3.8e-06	3061
order.Bacillales.id.1674	order	Bacillales	4	127767459	rs75545728	C	T	-0.163735	0.0354593	3.93e-06	3061
order.Bacillales.id.1674	order	Bacillales	4	127753310	rs113037786	C	T	-0.16329	0.0355645	4.08e-06	3061
order.Bacillales.id.1674	order	Bacillales	4	127767516	rs17265230	T	C	-0.163231	0.0354595	4.2e-06	3061
order.Bacillales.id.1674	order	Bacillales	4	127753768	rs75921814	C	A	-0.16267	0.0355172	4.36e-06	3061
order.Bacillales.id.1674	order	Bacillales	4	127755263	rs2391098	T	C	-0.162532	0.0355165	4.46e-06	3061
order.Bacillales.id.1674	order	Bacillales	12	69332975	rs62640857	G	A	0.148238	0.0326455	4.49e-06	3235
order.Bacillales.id.1674	order	Bacillales	4	127753344	rs74842568	A	T	-0.162279	0.0355172	4.58e-06	3061
order.Bacillales.id.1674	order	Bacillales	4	127754538	rs12500894	T	C	-0.162259	0.0355172	4.62e-06	3061
order.Bacillales.id.1674	order	Bacillales	4	127755650	rs4429742	T	A	-0.161782	0.0353221	4.9e-06	3077
order.Bacillales.id.1674	order	Bacillales	4	127757977	rs6821115	G	A	-0.161849	0.0353312	4.9e-06	3077
order.Bacillales.id.1674	order	Bacillales	4	127750865	rs75919743	G	A	-0.161684	0.0355186	4.97e-06	3061
order.Bacillales.id.1674	order	Bacillales	4	127753069	rs112469872	G	A	-0.161587	0.035552	5.03e-06	3061
order.Bacillales.id.1674	order	Bacillales	14	49001226	rs11844714	G	A	-0.143245	0.0320272	5.06e-06	3239
order.Bacillales.id.1674	order	Bacillales	4	127746422	rs112249356	G	T	-0.16129	0.0354566	5.19e-06	3061
order.Bacillales.id.1674	order	Bacillales	4	127749818	rs76491594	G	A	-0.161208	0.0355299	5.3e-06	3061
order.Bacillales.id.1674	order	Bacillales	4	128022305	rs12509041	G	A	-0.168516	0.0371007	5.45e-06	3015
order.Bacillales.id.1674	order	Bacillales	4	127749997	rs76274770	G	C	-0.160905	0.0353294	5.51e-06	3077
order.Bacillales.id.1674	order	Bacillales	19	14970441	rs10410917	C	T	0.11471	0.0250025	5.57e-06	3239
order.Bacillales.id.1674	order	Bacillales	4	127747959	rs75536913	T	C	-0.161008	0.0355728	5.6e-06	3061
order.Bacillales.id.1674	order	Bacillales	1	61827534	rs11207728	A	G	-0.14455	0.0316912	5.73e-06	3239
order.Bacillales.id.1674	order	Bacillales	4	127752954	rs77552222	A	G	-0.160074	0.0353339	5.76e-06	3077
order.Bacillales.id.1674	order	Bacillales	4	127720918	rs12508795	C	T	-0.160025	0.0355411	6.1e-06	3061
order.Bacillales.id.1674	order	Bacillales	4	127746778	rs111336356	G	A	-0.159918	0.0354448	6.15e-06	3061
order.Bacillales.id.1674	order	Bacillales	4	127747201	rs113170277	G	T	-0.159918	0.0354448	6.15e-06	3061
order.Bacillales.id.1674	order	Bacillales	4	127749642	rs76951419	A	G	-0.159437	0.035334	6.27e-06	3077
order.Bacillales.id.1674	order	Bacillales	4	127749679	rs75538955	C	T	-0.159437	0.035334	6.27e-06	3077
order.Bacillales.id.1674	order	Bacillales	4	127745228	rs74985627	G	A	-0.159929	0.0355391	6.43e-06	3061
order.Bacillales.id.1674	order	Bacillales	4	127748367	rs74492413	G	C	-0.159798	0.03553	6.44e-06	3061
order.Bacillales.id.1674	order	Bacillales	4	127769575	rs76884318	C	G	-0.158939	0.0353706	6.53e-06	3074
order.Bacillales.id.1674	order	Bacillales	4	127752718	rs75138708	A	C	-0.160632	0.0354858	6.63e-06	3061
order.Bacillales.id.1674	order	Bacillales	4	127769487	rs7655747	A	G	-0.158772	0.0353709	6.68e-06	3074
order.Bacillales.id.1674	order	Bacillales	4	127760553	rs17205524	A	C	-0.160123	0.035406	6.79e-06	3059
order.Bacillales.id.1674	order	Bacillales	4	127726765	rs75699854	T	C	-0.158177	0.0352537	6.88e-06	3077
order.Bacillales.id.1674	order	Bacillales	4	127757337	rs2174182	A	C	-0.159483	0.0352282	6.92e-06	3075
order.Bacillales.id.1674	order	Bacillales	4	127762718	rs75373115	G	A	-0.15919	0.0354199	7.12e-06	3059
order.Bacillales.id.1674	order	Bacillales	4	128012864	rs28838109	G	T	-0.166052	0.0370786	7.2e-06	3015
order.Bacillales.id.1674	order	Bacillales	4	127748162	rs75768129	A	C	-0.158149	0.0352548	7.27e-06	3077
order.Bacillales.id.1674	order	Bacillales	4	127748202	rs78915064	T	A	-0.158149	0.0352548	7.27e-06	3077
order.Bacillales.id.1674	order	Bacillales	4	128023339	rs1871738	G	T	-0.165572	0.0369714	7.58e-06	3015
order.Bacillales.id.1674	order	Bacillales	4	127724387	rs79653240	T	A	-0.158243	0.0354214	7.58e-06	3061
order.Bacillales.id.1674	order	Bacillales	5	78856074	rs12522021	A	T	0.174339	0.0400515	7.6e-06	3235
order.Bacillales.id.1674	order	Bacillales	4	127762719	rs79143961	C	A	-0.158696	0.0354188	7.71e-06	3059
order.Bacillales.id.1674	order	Bacillales	4	127756527	rs1910440	A	G	-0.159077	0.0353065	7.74e-06	3075
order.Bacillales.id.1674	order	Bacillales	19	14970213	rs10404781	G	A	0.112718	0.0250026	8.28e-06	3239
order.Bacillales.id.1674	order	Bacillales	1	61828844	rs6587921	C	T	-0.140654	0.031699	8.42e-06	3239
order.Bacillales.id.1674	order	Bacillales	4	128023369	rs1871737	C	A	-0.164427	0.0369741	8.74e-06	3015
order.Bacillales.id.1674	order	Bacillales	11	38085711	rs11034576	G	A	0.205765	0.0453311	8.86e-06	3076
order.Bacillales.id.1674	order	Bacillales	4	127709799	rs79431317	T	G	-0.157787	0.0355045	8.86e-06	3061
order.Bacillales.id.1674	order	Bacillales	14	49000806	rs12434451	T	G	-0.139371	0.0320637	8.99e-06	3239
order.Bacillales.id.1674	order	Bacillales	1	61823718	rs6673795	G	A	-0.140171	0.0316008	9.03e-06	3237
order.Bacillales.id.1674	order	Bacillales	4	128023701	rs10025761	C	T	-0.164422	0.0371075	9.04e-06	3015
order.Bacillales.id.1674	order	Bacillales	4	128011478	rs4834178	G	A	-0.163706	0.0370831	9.59e-06	3015
order.Bacillales.id.1674	order	Bacillales	19	14970193	rs10425560	T	A	0.111907	0.025005	9.6e-06	3239
order.Bacillales.id.1674	order	Bacillales	1	61829134	rs4915738	G	C	-0.1395	0.0317085	9.84e-06	3239
order.Bacillales.id.1674	order	Bacillales	20	5826474	rs1287018	A	G	0.141125	0.0319309	9.87e-06	3207
order.Bacteroidales.id.913	order	Bacteroidales	13	70523029	rs55773148	A	G	-0.121514	0.0236759	3.9e-07	11349
order.Bacteroidales.id.913	order	Bacteroidales	13	70523117	rs55993203	G	A	-0.121514	0.0236759	3.9e-07	11349
order.Bacteroidales.id.913	order	Bacteroidales	13	70522683	rs73512608	A	G	-0.121372	0.0236759	4.08e-07	11349
order.Bacteroidales.id.913	order	Bacteroidales	13	70523468	rs56358950	T	C	-0.121435	0.0236754	4.48e-07	11349
order.Bacteroidales.id.913	order	Bacteroidales	13	70524658	rs58269684	C	T	-0.121287	0.023676	4.49e-07	11349
order.Bacteroidales.id.913	order	Bacteroidales	13	70525153	rs60610351	T	A	-0.120807	0.0236763	4.85e-07	11349
order.Bacteroidales.id.913	order	Bacteroidales	13	70523601	rs74090639	G	A	-0.120556	0.0236759	5.59e-07	11349
order.Bacteroidales.id.913	order	Bacteroidales	13	70530878	rs17085771	A	T	-0.119973	0.0236585	6.24e-07	11349
order.Bacteroidales.id.913	order	Bacteroidales	13	70524034	rs60614038	T	A	-0.119787	0.0236769	6.3e-07	11349
order.Bacteroidales.id.913	order	Bacteroidales	13	70524425	rs58298316	T	G	-0.119787	0.0236769	6.3e-07	11349
order.Bacteroidales.id.913	order	Bacteroidales	13	70518353	rs2210451	C	G	-0.118839	0.02369	7.02e-07	11349
order.Bacteroidales.id.913	order	Bacteroidales	13	70529980	rs9788409	T	C	-0.11932	0.0236612	7.07e-07	11349
order.Bacteroidales.id.913	order	Bacteroidales	13	70517417	rs2150960	G	C	-0.118669	0.0236877	7.16e-07	11349
order.Bacteroidales.id.913	order	Bacteroidales	13	70519186	rs112343530	T	C	-0.118146	0.0236907	7.32e-07	11349
order.Bacteroidales.id.913	order	Bacteroidales	13	70532097	rs17085818	A	C	-0.118899	0.0236511	7.46e-07	11349
order.Bacteroidales.id.913	order	Bacteroidales	13	70521786	rs2210454	C	T	-0.118639	0.0236916	7.69e-07	11349
order.Bacteroidales.id.913	order	Bacteroidales	13	70518895	rs74090627	C	T	-0.118323	0.0236902	7.95e-07	11349
order.Bacteroidales.id.913	order	Bacteroidales	13	70517836	rs56949730	A	G	-0.118229	0.0236879	7.98e-07	11349
order.Bacteroidales.id.913	order	Bacteroidales	13	70531829	rs17085798	C	A	-0.118275	0.0236569	8.02e-07	11349
order.Bacteroidales.id.913	order	Bacteroidales	13	70519152	rs112675712	T	C	-0.117391	0.0236911	8.12e-07	11349
order.Bacteroidales.id.913	order	Bacteroidales	13	70519423	rs80015632	C	G	-0.118132	0.0236903	8.23e-07	11349
order.Bacteroidales.id.913	order	Bacteroidales	13	70522227	rs7337863	C	A	-0.117353	0.0238718	8.25e-07	11349
order.Bacteroidales.id.913	order	Bacteroidales	3	89339527	rs7631304	A	G	-0.0645771	0.0132957	8.37e-07	18334
order.Bacteroidales.id.913	order	Bacteroidales	3	89340254	rs73846128	G	A	-0.0648523	0.013349	8.76e-07	18334
order.Bacteroidales.id.913	order	Bacteroidales	13	70519718	rs2210452	G	A	-0.117498	0.0236841	9.11e-07	11349
order.Bacteroidales.id.913	order	Bacteroidales	14	59317502	rs111845179	C	T	0.102648	0.0213843	9.24e-07	16393
order.Bacteroidales.id.913	order	Bacteroidales	3	89322324	rs11929346	T	C	-0.0638957	0.013282	1.1e-06	18334
order.Bacteroidales.id.913	order	Bacteroidales	3	89323493	rs35800684	G	A	-0.0637382	0.0132811	1.15e-06	18334
order.Bacteroidales.id.913	order	Bacteroidales	17	6461200	rs73975615	A	G	-0.207018	0.0442633	1.22e-06	3350
order.Bacteroidales.id.913	order	Bacteroidales	3	89308895	rs74937713	A	T	-0.0634567	0.0132218	1.25e-06	18326
order.Bacteroidales.id.913	order	Bacteroidales	17	6460281	rs12938514	G	A	-0.199979	0.0416024	1.42e-06	3350
order.Bacteroidales.id.913	order	Bacteroidales	13	70519922	rs2225529	C	T	-0.115376	0.0238694	1.44e-06	11341
order.Bacteroidales.id.913	order	Bacteroidales	13	70519698	rs4474577	G	A	-0.118225	0.0244029	1.47e-06	10868
order.Bacteroidales.id.913	order	Bacteroidales	3	89307462	rs7629132	C	T	-0.0630402	0.0132216	1.48e-06	18325
order.Bacteroidales.id.913	order	Bacteroidales	3	89331534	rs7611599	C	T	-0.0630787	0.0132932	1.49e-06	18334
order.Bacteroidales.id.913	order	Bacteroidales	13	70524336	rs60660711	G	A	-0.115082	0.0238156	1.52e-06	11347
order.Bacteroidales.id.913	order	Bacteroidales	3	89338394	rs12486528	G	A	-0.0636438	0.0134266	1.55e-06	18334
order.Bacteroidales.id.913	order	Bacteroidales	1	176792690	rs7546249	A	T	-0.0567113	0.0118386	1.55e-06	18333
order.Bacteroidales.id.913	order	Bacteroidales	13	70522443	rs7338117	A	G	-0.114955	0.0238571	1.58e-06	11349
order.Bacteroidales.id.913	order	Bacteroidales	13	70522595	rs17085738	T	G	-0.11492	0.0238517	1.63e-06	11349
order.Bacteroidales.id.913	order	Bacteroidales	13	70522661	rs17085746	A	G	-0.11492	0.0238517	1.63e-06	11349
order.Bacteroidales.id.913	order	Bacteroidales	13	70520899	rs73510191	A	C	-0.115163	0.023692	1.65e-06	11346
order.Bacteroidales.id.913	order	Bacteroidales	13	70523638	rs56335733	C	T	-0.115348	0.0238509	1.66e-06	11349
order.Bacteroidales.id.913	order	Bacteroidales	13	70519253	rs73510178	G	A	-0.114743	0.0238669	1.67e-06	11349
order.Bacteroidales.id.913	order	Bacteroidales	3	89306245	rs11920519	A	G	-0.0626587	0.0132084	1.7e-06	18331
order.Bacteroidales.id.913	order	Bacteroidales	3	89309177	rs11916046	C	A	-0.0625893	0.0132364	1.79e-06	18334
order.Bacteroidales.id.913	order	Bacteroidales	13	70525139	rs61070599	C	T	-0.114624	0.0238519	1.82e-06	11349
order.Bacteroidales.id.913	order	Bacteroidales	17	6460709	rs11871360	A	G	-0.202863	0.0441839	1.86e-06	3350
order.Bacteroidales.id.913	order	Bacteroidales	13	70520090	rs60722059	A	G	-0.114058	0.0238666	1.88e-06	11349
order.Bacteroidales.id.913	order	Bacteroidales	3	89311334	rs36076607	T	C	-0.0619999	0.0131752	1.9e-06	18334
order.Bacteroidales.id.913	order	Bacteroidales	2	53831026	rs2032750	C	T	-0.0508393	0.0106807	1.92e-06	17853
order.Bacteroidales.id.913	order	Bacteroidales	3	89324355	rs71322866	A	C	-0.0627234	0.0133359	1.93e-06	18334
order.Bacteroidales.id.913	order	Bacteroidales	13	70525553	rs60869989	G	A	-0.114238	0.0238522	1.94e-06	11349
order.Bacteroidales.id.913	order	Bacteroidales	3	89348956	rs1996069	T	C	-0.0626866	0.0133226	1.99e-06	18334
order.Bacteroidales.id.913	order	Bacteroidales	3	89331815	rs73846120	A	G	-0.0626605	0.0133487	2e-06	18334
order.Bacteroidales.id.913	order	Bacteroidales	3	89305396	rs35532963	C	G	-0.0622119	0.0132181	2.01e-06	18323
order.Bacteroidales.id.913	order	Bacteroidales	13	70526850	rs73512626	C	A	-0.11403	0.0238334	2.02e-06	11349
order.Bacteroidales.id.913	order	Bacteroidales	13	70513262	rs1888900	T	C	-0.114168	0.0236831	2.03e-06	11349
order.Bacteroidales.id.913	order	Bacteroidales	3	89306168	rs34519192	A	G	-0.0620751	0.0132104	2.08e-06	18323
order.Bacteroidales.id.913	order	Bacteroidales	13	70520200	rs74090631	A	G	-0.113644	0.0238667	2.1e-06	11349
order.Bacteroidales.id.913	order	Bacteroidales	13	70520305	rs73510184	C	T	-0.113644	0.0238667	2.1e-06	11349
order.Bacteroidales.id.913	order	Bacteroidales	3	89304608	rs6794198	C	T	-0.062051	0.0132658	2.12e-06	18323
order.Bacteroidales.id.913	order	Bacteroidales	1	176788394	rs1022523	A	G	-0.0559605	0.0118512	2.19e-06	18333
order.Bacteroidales.id.913	order	Bacteroidales	13	70524468	rs61289215	C	T	-0.113879	0.0238523	2.19e-06	11349
order.Bacteroidales.id.913	order	Bacteroidales	1	176802974	rs1014718	G	A	-0.0562329	0.0119057	2.21e-06	18334
order.Bacteroidales.id.913	order	Bacteroidales	3	89326479	rs907713	A	C	-0.0622488	0.0133367	2.24e-06	18334
order.Bacteroidales.id.913	order	Bacteroidales	13	70518842	rs74090626	A	G	-0.113222	0.0238651	2.3e-06	11349
order.Bacteroidales.id.913	order	Bacteroidales	13	70517877	rs60814075	C	T	-0.113139	0.0238628	2.31e-06	11349
order.Bacteroidales.id.913	order	Bacteroidales	3	89319382	rs34922683	G	T	-0.0620014	0.0132478	2.32e-06	18334
order.Bacteroidales.id.913	order	Bacteroidales	13	70521955	rs7337151	A	C	-0.113189	0.0238671	2.35e-06	11349
order.Bacteroidales.id.913	order	Bacteroidales	13	70530659	rs60954548	A	G	-0.113388	0.0238335	2.38e-06	11349
order.Bacteroidales.id.913	order	Bacteroidales	3	89309406	rs11916939	G	A	-0.0618408	0.0132447	2.39e-06	18334
order.Bacteroidales.id.913	order	Bacteroidales	3	89316242	rs2346325	A	G	-0.0618016	0.013226	2.4e-06	18334
order.Bacteroidales.id.913	order	Bacteroidales	3	89304244	rs71322864	C	A	-0.0617146	0.0132674	2.42e-06	18323
order.Bacteroidales.id.913	order	Bacteroidales	3	89316274	rs1040016	G	T	-0.0617671	0.013226	2.43e-06	18334
order.Bacteroidales.id.913	order	Bacteroidales	13	70513774	rs7320487	T	C	-0.112413	0.0238562	2.48e-06	11349
order.Bacteroidales.id.913	order	Bacteroidales	13	70513882	rs7319197	A	G	-0.112395	0.0238506	2.48e-06	11349
order.Bacteroidales.id.913	order	Bacteroidales	13	70521407	rs7491419	T	G	-0.112923	0.0238676	2.53e-06	11349
order.Bacteroidales.id.913	order	Bacteroidales	1	176772958	rs1555070	C	T	-0.0557802	0.0118828	2.53e-06	18329
order.Bacteroidales.id.913	order	Bacteroidales	1	176772360	rs1325597	G	T	-0.055688	0.0118872	2.57e-06	18334
order.Bacteroidales.id.913	order	Bacteroidales	13	70532016	rs17085809	A	G	-0.11261	0.0238236	2.6e-06	11349
order.Bacteroidales.id.913	order	Bacteroidales	3	89316376	rs3946805	A	G	-0.0615398	0.0132259	2.6e-06	18334
order.Bacteroidales.id.913	order	Bacteroidales	3	89315917	rs2346324	A	G	-0.0615701	0.0132274	2.62e-06	18334
order.Bacteroidales.id.913	order	Bacteroidales	13	70530900	rs17085776	A	G	-0.112917	0.0238315	2.65e-06	11349
order.Bacteroidales.id.913	order	Bacteroidales	13	70530535	rs17085756	G	A	-0.1128	0.023834	2.66e-06	11349
order.Bacteroidales.id.913	order	Bacteroidales	3	89304364	rs34046877	T	C	-0.0613616	0.0132473	2.67e-06	18323
order.Bacteroidales.id.913	order	Bacteroidales	3	89334464	rs35176045	C	T	-0.0613849	0.0132914	2.7e-06	18334
order.Bacteroidales.id.913	order	Bacteroidales	3	89325131	rs12496485	G	A	-0.0618387	0.0133579	2.72e-06	18334
order.Bacteroidales.id.913	order	Bacteroidales	13	70523892	rs74090642	A	G	-0.112818	0.0238527	2.72e-06	11349
order.Bacteroidales.id.913	order	Bacteroidales	13	70519401	rs75808613	G	A	-0.112297	0.0238657	2.81e-06	11349
order.Bacteroidales.id.913	order	Bacteroidales	13	70519308	rs78745799	G	T	-0.112297	0.0238657	2.81e-06	11349
order.Bacteroidales.id.913	order	Bacteroidales	13	70530725	rs17085765	G	C	-0.112634	0.0238342	2.81e-06	11349
order.Bacteroidales.id.913	order	Bacteroidales	13	70531223	rs17085785	C	T	-0.112299	0.023832	2.91e-06	11349
order.Bacteroidales.id.913	order	Bacteroidales	3	89315816	rs13100590	T	C	-0.0611969	0.0132275	3e-06	18334
order.Bacteroidales.id.913	order	Bacteroidales	13	70517106	rs2183908	T	C	-0.111449	0.023864	3.03e-06	11349
order.Bacteroidales.id.913	order	Bacteroidales	3	89286083	rs17026797	G	T	-0.061205	0.0132452	3.07e-06	18332
order.Bacteroidales.id.913	order	Bacteroidales	3	89315614	rs17026821	T	C	-0.0611119	0.0132275	3.09e-06	18334
order.Bacteroidales.id.913	order	Bacteroidales	13	70532600	rs59082732	T	G	-0.112444	0.0238286	3.13e-06	11349
order.Bacteroidales.id.913	order	Bacteroidales	3	89292011	rs13060907	G	A	-0.061103	0.0132766	3.17e-06	18332
order.Bacteroidales.id.913	order	Bacteroidales	13	70531600	rs17085791	G	C	-0.111465	0.0238241	3.28e-06	11349
order.Bacteroidales.id.913	order	Bacteroidales	13	70513238	rs1888899	C	T	-0.112052	0.0236972	3.35e-06	11349
order.Bacteroidales.id.913	order	Bacteroidales	3	89315046	rs6777119	T	C	-0.0608305	0.0132278	3.35e-06	18334
order.Bacteroidales.id.913	order	Bacteroidales	3	89297466	rs6791217	G	T	-0.0609063	0.0132875	3.44e-06	18332
order.Bacteroidales.id.913	order	Bacteroidales	13	70513244	rs2875575	G	C	-0.11165	0.0237034	3.44e-06	11349
order.Bacteroidales.id.913	order	Bacteroidales	9	116888284	rs13291169	G	C	0.0689676	0.0148765	3.75e-06	17513
order.Bacteroidales.id.913	order	Bacteroidales	3	89290305	rs1996068	A	G	-0.060492	0.0132286	3.94e-06	18332
order.Bacteroidales.id.913	order	Bacteroidales	3	89334824	rs35665203	T	C	-0.0607183	0.0133544	4.04e-06	18334
order.Bacteroidales.id.913	order	Bacteroidales	3	89313541	rs13097740	G	A	-0.0599764	0.0132487	4.05e-06	18332
order.Bacteroidales.id.913	order	Bacteroidales	13	70520953	rs73510192	T	C	-0.111216	0.0241845	4.18e-06	10868
order.Bacteroidales.id.913	order	Bacteroidales	9	116888634	rs13291434	C	T	0.0694656	0.0149789	4.28e-06	17400
order.Bacteroidales.id.913	order	Bacteroidales	3	89305425	rs60475411	T	C	-0.0600292	0.0131959	4.32e-06	18323
order.Bacteroidales.id.913	order	Bacteroidales	14	59338832	rs7157380	G	C	0.095928	0.0212848	4.63e-06	17297
order.Bacteroidales.id.913	order	Bacteroidales	3	89334362	rs34986288	G	A	-0.0606085	0.0135291	4.69e-06	18329
order.Bacteroidales.id.913	order	Bacteroidales	16	74290641	rs929878	T	C	-0.0548532	0.012153	4.73e-06	18334
order.Bacteroidales.id.913	order	Bacteroidales	13	70520688	rs73510188	G	A	-0.110328	0.024185	4.75e-06	10868
order.Bacteroidales.id.913	order	Bacteroidales	13	70520722	rs73510190	G	C	-0.110328	0.024185	4.75e-06	10868
order.Bacteroidales.id.913	order	Bacteroidales	3	89313904	rs71322865	C	T	-0.0590834	0.0131758	4.9e-06	18334
order.Bacteroidales.id.913	order	Bacteroidales	3	89334803	rs73846124	G	A	-0.0596357	0.0132986	5.11e-06	18334
order.Bacteroidales.id.913	order	Bacteroidales	9	116887845	rs7857688	G	A	0.0635231	0.0140615	5.79e-06	17523
order.Bacteroidales.id.913	order	Bacteroidales	17	6462820	rs73975618	A	G	-0.188994	0.042803	6.9e-06	3350
order.Bacteroidales.id.913	order	Bacteroidales	9	136493820	rs62575403	T	C	0.140055	0.0311128	7.06e-06	9668
order.Bacteroidales.id.913	order	Bacteroidales	10	39062269	rs11146701	G	A	0.0473596	0.010541	7.08e-06	18220
order.Bacteroidales.id.913	order	Bacteroidales	9	116890596	rs2418267	G	A	0.0607324	0.0135619	7.16e-06	17523
order.Bacteroidales.id.913	order	Bacteroidales	1	157495438	rs72706335	C	T	-0.22241	0.0493458	7.66e-06	3819
order.Bacteroidales.id.913	order	Bacteroidales	14	59307933	rs1365795	T	C	0.0896968	0.0203125	8.08e-06	17298
order.Bacteroidales.id.913	order	Bacteroidales	3	89325083	rs12486971	T	C	-0.0596516	0.013617	8.3e-06	18327
order.Bacteroidales.id.913	order	Bacteroidales	22	27433885	rs17343978	C	A	-0.0552057	0.0120278	8.36e-06	18334
order.Bacteroidales.id.913	order	Bacteroidales	3	195936789	rs4916508	A	G	-0.0466729	0.0105312	8.47e-06	18324
order.Bacteroidales.id.913	order	Bacteroidales	2	213189994	rs4146051	G	A	-0.107377	0.0245661	8.76e-06	11372
order.Bacteroidales.id.913	order	Bacteroidales	2	213191389	rs1505366	G	T	-0.107337	0.0241244	8.89e-06	11853
order.Bacteroidales.id.913	order	Bacteroidales	8	70916181	rs62531359	G	T	0.0655728	0.0149891	9.09e-06	18320
order.Bacteroidales.id.913	order	Bacteroidales	1	200112563	NA	T	C	-0.222741	0.0508055	9.93e-06	3061
order.Bacteroidales.id.913	order	Bacteroidales	8	13110185	rs79585701	C	A	0.0646823	0.0149628	9.99e-06	18334
order.Bifidobacteriales.id.432	order	Bifidobacteriales	2	136616754	rs182549	T	C	0.11707	0.0126703	5.94e-20	14915
order.Bifidobacteriales.id.432	order	Bifidobacteriales	2	136608646	rs4988235	A	G	0.116024	0.0126552	1.3e-19	14915
order.Bifidobacteriales.id.432	order	Bifidobacteriales	2	135837906	rs7570971	C	A	0.112508	0.0125178	2.53e-19	14795
order.Bifidobacteriales.id.432	order	Bifidobacteriales	2	136707982	rs6754311	T	C	0.113084	0.0126499	8.77e-19	14914
order.Bifidobacteriales.id.432	order	Bifidobacteriales	2	136413650	rs36084664	A	G	-0.113352	0.0135059	1.45e-18	13923
order.Bifidobacteriales.id.432	order	Bifidobacteriales	2	135954797	rs1375131	T	C	0.109578	0.0125036	3.94e-18	14914
order.Bifidobacteriales.id.432	order	Bifidobacteriales	2	135907088	rs6730157	A	G	0.109435	0.0125014	4.2e-18	14915
order.Bifidobacteriales.id.432	order	Bifidobacteriales	2	136407479	rs1446585	A	G	0.111859	0.0127514	4.82e-18	14795
order.Bifidobacteriales.id.432	order	Bifidobacteriales	2	136381348	rs12465802	G	A	0.109585	0.0125966	6.15e-18	14915
order.Bifidobacteriales.id.432	order	Bifidobacteriales	2	136740900	rs687670	T	C	0.111069	0.0129109	2.49e-17	14915
order.Bifidobacteriales.id.432	order	Bifidobacteriales	2	136721995	rs13404551	T	C	0.109896	0.0128982	7.02e-17	14913
order.Bifidobacteriales.id.432	order	Bifidobacteriales	2	136043944	rs13023281	T	C	-0.106109	0.0134154	1.12e-16	13923
order.Bifidobacteriales.id.432	order	Bifidobacteriales	2	136685228	rs309160	C	T	0.107558	0.0129098	3.14e-16	14915
order.Bifidobacteriales.id.432	order	Bifidobacteriales	2	136670298	rs309168	C	T	0.106802	0.0129127	5.1e-16	14915
order.Bifidobacteriales.id.432	order	Bifidobacteriales	2	136658345	rs218174	A	G	0.106576	0.0129157	7.25e-16	14914
order.Bifidobacteriales.id.432	order	Bifidobacteriales	2	136755684	rs309134	G	A	0.106886	0.0130931	1.35e-15	14915
order.Bifidobacteriales.id.432	order	Bifidobacteriales	2	136614255	rs309180	A	G	0.105398	0.0129254	1.36e-15	14915
order.Bifidobacteriales.id.432	order	Bifidobacteriales	2	136638216	rs632632	T	C	0.104541	0.0129145	2.42e-15	14915
order.Bifidobacteriales.id.432	order	Bifidobacteriales	2	136322676	rs6759321	G	T	0.101493	0.0126993	4e-15	14795
order.Bifidobacteriales.id.432	order	Bifidobacteriales	2	136721603	rs12615624	A	G	0.104913	0.0130945	4.78e-15	14915
order.Bifidobacteriales.id.432	order	Bifidobacteriales	2	136643555	rs309125	C	T	0.102809	0.0129175	6.64e-15	14915
order.Bifidobacteriales.id.432	order	Bifidobacteriales	2	136092061	rs1561277	C	A	0.0995568	0.0126767	1.28e-14	14795
order.Bifidobacteriales.id.432	order	Bifidobacteriales	2	136691825	rs309164	T	C	0.102653	0.0130967	1.74e-14	14915
order.Bifidobacteriales.id.432	order	Bifidobacteriales	2	136787402	rs6716536	C	T	0.0977634	0.0127133	3.56e-14	14795
order.Bifidobacteriales.id.432	order	Bifidobacteriales	2	136698098	rs309149	C	T	0.100981	0.0130968	4.39e-14	14915
order.Bifidobacteriales.id.432	order	Bifidobacteriales	2	136622046	rs4988183	T	C	0.10165	0.0131908	5.12e-14	14915
order.Bifidobacteriales.id.432	order	Bifidobacteriales	2	136765951	rs309137	T	C	0.0987292	0.0128805	5.22e-14	14915
order.Bifidobacteriales.id.432	order	Bifidobacteriales	2	136608231	rs4954490	A	G	0.0999889	0.0130006	5.25e-14	14911
order.Bifidobacteriales.id.432	order	Bifidobacteriales	2	136820076	rs11681248	T	C	0.0938825	0.0124223	9.61e-14	14910
order.Bifidobacteriales.id.432	order	Bifidobacteriales	2	136594158	rs2236783	A	G	0.0990142	0.0130235	1.15e-13	14915
order.Bifidobacteriales.id.432	order	Bifidobacteriales	2	136589612	rs12620033	G	C	0.098281	0.0130205	1.68e-13	14915
order.Bifidobacteriales.id.432	order	Bifidobacteriales	2	136603276	rs3754686	C	T	0.0969447	0.0129996	2.82e-13	14915
order.Bifidobacteriales.id.432	order	Bifidobacteriales	2	136603366	rs3769005	G	C	0.0956695	0.0129991	5.29e-13	14915
order.Bifidobacteriales.id.432	order	Bifidobacteriales	2	136786651	rs12475139	T	A	0.0942377	0.0128596	5.51e-13	14795
order.Bifidobacteriales.id.432	order	Bifidobacteriales	2	136583192	rs745500	A	G	0.0957105	0.0130067	6.29e-13	14915
order.Bifidobacteriales.id.432	order	Bifidobacteriales	2	136575199	rs6719488	T	G	0.0955705	0.0130069	6.53e-13	14915
order.Bifidobacteriales.id.432	order	Bifidobacteriales	2	136576577	rs892715	C	T	0.0952216	0.0130072	7.89e-13	14915
order.Bifidobacteriales.id.432	order	Bifidobacteriales	2	136817088	rs749873	T	C	0.0902402	0.0124351	8.79e-13	14915
order.Bifidobacteriales.id.432	order	Bifidobacteriales	2	136569848	rs12988076	A	C	0.0950707	0.0130076	8.81e-13	14915
order.Bifidobacteriales.id.432	order	Bifidobacteriales	2	136557319	rs2322660	T	C	0.0947183	0.0130034	9.97e-13	14915
order.Bifidobacteriales.id.432	order	Bifidobacteriales	2	136596867	rs6742283	G	A	0.0945947	0.013019	1.13e-12	14913
order.Bifidobacteriales.id.432	order	Bifidobacteriales	2	136580287	rs2164210	C	T	0.0944714	0.0130074	1.14e-12	14915
order.Bifidobacteriales.id.432	order	Bifidobacteriales	2	136817616	rs2011946	A	C	0.0904794	0.0125214	1.21e-12	14911
order.Bifidobacteriales.id.432	order	Bifidobacteriales	2	136558157	rs748841	T	C	0.0943574	0.0130038	1.26e-12	14915
order.Bifidobacteriales.id.432	order	Bifidobacteriales	2	135911422	rs17261772	T	C	0.0948513	0.0131013	1.55e-12	14795
order.Bifidobacteriales.id.432	order	Bifidobacteriales	2	136602491	rs3739020	T	G	0.0946699	0.0132944	3.46e-12	14912
order.Bifidobacteriales.id.432	order	Bifidobacteriales	2	136808949	rs11693502	T	C	0.0877715	0.0125161	4.47e-12	14914
order.Bifidobacteriales.id.432	order	Bifidobacteriales	2	136550109	rs2082729	T	C	0.093102	0.0132523	6.59e-12	14915
order.Bifidobacteriales.id.432	order	Bifidobacteriales	2	136439517	rs313519	A	C	0.0918404	0.0131984	8.33e-12	14915
order.Bifidobacteriales.id.432	order	Bifidobacteriales	2	136553639	rs1011361	A	G	0.0924497	0.0132532	8.86e-12	14915
order.Bifidobacteriales.id.432	order	Bifidobacteriales	2	136535410	rs71348715	T	G	0.0924882	0.013249	8.94e-12	14915
order.Bifidobacteriales.id.432	order	Bifidobacteriales	2	136554800	rs6430589	C	G	0.0920706	0.0132547	9.08e-12	14914
order.Bifidobacteriales.id.432	order	Bifidobacteriales	2	136502792	rs1438305	G	C	0.0924311	0.0132488	9.19e-12	14915
order.Bifidobacteriales.id.432	order	Bifidobacteriales	2	136455600	rs71348714	A	G	0.0916988	0.0131961	9.53e-12	14915
order.Bifidobacteriales.id.432	order	Bifidobacteriales	2	136494186	rs10202489	A	G	0.0921459	0.0132253	9.56e-12	14915
order.Bifidobacteriales.id.432	order	Bifidobacteriales	2	136812931	rs11679933	T	G	0.0866607	0.0125249	1e-11	14911
order.Bifidobacteriales.id.432	order	Bifidobacteriales	2	136539122	rs11684545	T	G	0.0921543	0.0132481	1.02e-11	14915
order.Bifidobacteriales.id.432	order	Bifidobacteriales	2	136439090	rs313518	C	T	0.0915957	0.0131978	1.03e-11	14915
order.Bifidobacteriales.id.432	order	Bifidobacteriales	2	136445869	rs313528	G	A	0.0914668	0.0131948	1.04e-11	14915
order.Bifidobacteriales.id.432	order	Bifidobacteriales	2	136551694	rs12998016	T	C	0.0920999	0.0132552	1.05e-11	14915
order.Bifidobacteriales.id.432	order	Bifidobacteriales	2	136445526	rs313526	C	T	0.0914028	0.0131952	1.09e-11	14915
order.Bifidobacteriales.id.432	order	Bifidobacteriales	2	136499166	rs1438307	T	G	0.0918861	0.0132437	1.16e-11	14915
order.Bifidobacteriales.id.432	order	Bifidobacteriales	2	136544197	rs10928546	T	C	0.0919183	0.0132458	1.18e-11	14915
order.Bifidobacteriales.id.432	order	Bifidobacteriales	2	136503157	rs1438304	G	A	0.0919507	0.0132483	1.18e-11	14915
order.Bifidobacteriales.id.432	order	Bifidobacteriales	2	136495619	rs10195620	T	A	0.0918467	0.0132538	1.21e-11	14915
order.Bifidobacteriales.id.432	order	Bifidobacteriales	2	136522941	rs28453840	A	G	0.0917865	0.013238	1.24e-11	14915
order.Bifidobacteriales.id.432	order	Bifidobacteriales	2	136470714	rs13412397	A	G	0.0914013	0.0132124	1.33e-11	14915
order.Bifidobacteriales.id.432	order	Bifidobacteriales	2	136444123	rs313524	C	T	0.0909614	0.0131952	1.33e-11	14915
order.Bifidobacteriales.id.432	order	Bifidobacteriales	2	136437507	rs313517	A	G	0.0909487	0.0131972	1.38e-11	14915
order.Bifidobacteriales.id.432	order	Bifidobacteriales	2	136507039	rs12998387	G	A	0.0914307	0.0132373	1.5e-11	14915
order.Bifidobacteriales.id.432	order	Bifidobacteriales	2	136462441	rs7355359	T	C	0.090833	0.0131957	1.5e-11	14915
order.Bifidobacteriales.id.432	order	Bifidobacteriales	2	136511575	rs3213889	G	A	0.0913277	0.0132497	1.68e-11	14915
order.Bifidobacteriales.id.432	order	Bifidobacteriales	2	136420690	rs4954280	A	G	0.0905248	0.0131927	1.7e-11	14915
order.Bifidobacteriales.id.432	order	Bifidobacteriales	2	136581848	rs1470457	A	G	0.0915221	0.0132929	1.74e-11	14915
order.Bifidobacteriales.id.432	order	Bifidobacteriales	2	136419961	rs1446584	A	G	0.0904441	0.0131923	1.75e-11	14915
order.Bifidobacteriales.id.432	order	Bifidobacteriales	2	136422171	rs2034276	A	T	0.0904335	0.0131955	1.77e-11	14915
order.Bifidobacteriales.id.432	order	Bifidobacteriales	2	136418348	rs6720287	A	G	0.0902882	0.0131925	1.88e-11	14915
order.Bifidobacteriales.id.432	order	Bifidobacteriales	2	136825272	rs932206	T	C	0.0817008	0.0120673	1.88e-11	14795
order.Bifidobacteriales.id.432	order	Bifidobacteriales	2	136432103	rs313523	G	A	0.0900979	0.0131997	2.08e-11	14915
order.Bifidobacteriales.id.432	order	Bifidobacteriales	2	136430866	rs313522	T	A	0.0901049	0.0131999	2.09e-11	14915
order.Bifidobacteriales.id.432	order	Bifidobacteriales	2	136518103	rs12994270	A	T	0.0908711	0.0132394	2.13e-11	14915
order.Bifidobacteriales.id.432	order	Bifidobacteriales	2	136522675	rs10173394	T	C	0.0907583	0.0132391	2.21e-11	14915
order.Bifidobacteriales.id.432	order	Bifidobacteriales	2	136474098	rs11679508	T	A	0.0904348	0.0132134	2.21e-11	14915
order.Bifidobacteriales.id.432	order	Bifidobacteriales	2	136416941	rs6755383	C	T	0.0899203	0.0131942	2.25e-11	14915
order.Bifidobacteriales.id.432	order	Bifidobacteriales	2	136416855	rs6715856	T	C	0.0899366	0.013193	2.26e-11	14915
order.Bifidobacteriales.id.432	order	Bifidobacteriales	2	136428460	rs656326	A	C	0.0898718	0.013197	2.34e-11	14915
order.Bifidobacteriales.id.432	order	Bifidobacteriales	2	136495300	rs12469709	T	C	0.0902886	0.0132562	2.72e-11	14915
order.Bifidobacteriales.id.432	order	Bifidobacteriales	2	136410299	rs10928542	G	A	0.089148	0.0131939	3.35e-11	14915
order.Bifidobacteriales.id.432	order	Bifidobacteriales	2	136733897	rs7587285	T	C	0.115651	0.0175656	3.39e-11	14915
order.Bifidobacteriales.id.432	order	Bifidobacteriales	2	136413359	rs7608045	T	C	0.0890089	0.0131948	3.58e-11	14915
order.Bifidobacteriales.id.432	order	Bifidobacteriales	2	136402117	rs4954276	A	G	0.0891619	0.0131938	3.83e-11	14915
order.Bifidobacteriales.id.432	order	Bifidobacteriales	2	136521514	rs10192827	A	G	0.0897661	0.0132396	3.91e-11	14914
order.Bifidobacteriales.id.432	order	Bifidobacteriales	2	136409073	rs4954279	G	A	0.0886679	0.0131931	4.26e-11	14915
order.Bifidobacteriales.id.432	order	Bifidobacteriales	2	136555659	rs2322659	C	T	0.0888955	0.0132702	4.94e-11	14915
order.Bifidobacteriales.id.432	order	Bifidobacteriales	2	136731066	rs4954551	G	A	0.114842	0.0175888	5e-11	14915
order.Bifidobacteriales.id.432	order	Bifidobacteriales	2	135775130	rs7581382	T	C	-0.0902118	0.0147899	5e-11	13923
order.Bifidobacteriales.id.432	order	Bifidobacteriales	2	136743490	rs2278683	A	C	0.114898	0.0175753	5.39e-11	14914
order.Bifidobacteriales.id.432	order	Bifidobacteriales	2	136747085	rs11893318	T	C	0.114637	0.0175875	5.47e-11	14914
order.Bifidobacteriales.id.432	order	Bifidobacteriales	2	136403749	rs13413639	C	A	0.0881916	0.0131926	5.78e-11	14915
order.Bifidobacteriales.id.432	order	Bifidobacteriales	2	136398174	rs12619365	C	T	0.0882348	0.0132438	5.99e-11	14915
order.Bifidobacteriales.id.432	order	Bifidobacteriales	2	135877562	rs1869829	A	G	0.0864572	0.0130942	6.87e-11	14915
order.Bifidobacteriales.id.432	order	Bifidobacteriales	2	136751849	rs62160860	G	C	0.115662	0.0178155	7.86e-11	14912
order.Bifidobacteriales.id.432	order	Bifidobacteriales	2	135771974	rs10187402	C	G	0.0858488	0.013139	9.54e-11	14910
order.Bifidobacteriales.id.432	order	Bifidobacteriales	2	136873549	rs2680880	T	A	0.0803213	0.0120696	9.86e-11	14915
order.Bifidobacteriales.id.432	order	Bifidobacteriales	2	135705558	rs1979033	G	A	0.0751261	0.011965	1.05e-10	14911
order.Bifidobacteriales.id.432	order	Bifidobacteriales	2	135832131	rs12328663	T	C	0.103102	0.0165247	1.19e-10	14915
order.Bifidobacteriales.id.432	order	Bifidobacteriales	2	135954405	rs1375132	A	G	0.0852178	0.0131068	1.49e-10	14913
order.Bifidobacteriales.id.432	order	Bifidobacteriales	2	135829432	rs10193348	A	G	0.10256	0.016529	1.7e-10	14915
order.Bifidobacteriales.id.432	order	Bifidobacteriales	2	135818907	rs2874739	C	T	0.102639	0.0165213	1.71e-10	14915
order.Bifidobacteriales.id.432	order	Bifidobacteriales	2	135849613	rs7568525	G	A	0.101618	0.0165713	2.11e-10	14915
order.Bifidobacteriales.id.432	order	Bifidobacteriales	2	135853807	rs10208624	C	T	0.101427	0.0165673	2.26e-10	14915
order.Bifidobacteriales.id.432	order	Bifidobacteriales	2	135773446	rs4346445	A	C	0.101623	0.0165945	2.3e-10	14914
order.Bifidobacteriales.id.432	order	Bifidobacteriales	2	136022798	rs935613	C	T	0.0840635	0.01313	2.63e-10	14915
order.Bifidobacteriales.id.432	order	Bifidobacteriales	2	135766072	rs4953945	C	G	0.103436	0.0166709	2.92e-10	14914
order.Bifidobacteriales.id.432	order	Bifidobacteriales	2	135871624	rs58697996	G	A	0.101221	0.0165764	3.09e-10	14915
order.Bifidobacteriales.id.432	order	Bifidobacteriales	2	136058820	rs2016636	G	A	0.0838216	0.0131323	3.23e-10	14915
order.Bifidobacteriales.id.432	order	Bifidobacteriales	2	135796410	rs13389481	C	A	0.103565	0.0169081	3.31e-10	14914
order.Bifidobacteriales.id.432	order	Bifidobacteriales	2	135861497	rs7573600	G	C	0.100478	0.0165332	3.51e-10	14915
order.Bifidobacteriales.id.432	order	Bifidobacteriales	2	135799082	rs62168942	T	C	0.101509	0.0165892	3.65e-10	14915
order.Bifidobacteriales.id.432	order	Bifidobacteriales	2	135774681	rs11903663	A	G	0.0992074	0.0165516	3.66e-10	14914
order.Bifidobacteriales.id.432	order	Bifidobacteriales	2	135874038	rs61087958	C	T	0.100544	0.0165419	3.67e-10	14915
order.Bifidobacteriales.id.432	order	Bifidobacteriales	2	135801228	rs4954217	C	T	0.101491	0.0165878	3.68e-10	14915
order.Bifidobacteriales.id.432	order	Bifidobacteriales	2	135872646	rs4954220	C	A	0.100271	0.0165692	3.75e-10	14915
order.Bifidobacteriales.id.432	order	Bifidobacteriales	2	135814716	rs7422031	C	T	0.100678	0.0165212	3.8e-10	14915
order.Bifidobacteriales.id.432	order	Bifidobacteriales	2	135795443	rs10167901	C	T	0.101243	0.0165929	3.96e-10	14915
order.Bifidobacteriales.id.432	order	Bifidobacteriales	2	135795095	rs4954216	G	A	0.101236	0.0165914	3.98e-10	14915
order.Bifidobacteriales.id.432	order	Bifidobacteriales	2	135795150	rs4953948	T	G	0.101176	0.0165913	3.99e-10	14915
order.Bifidobacteriales.id.432	order	Bifidobacteriales	2	135795385	rs10167809	C	T	0.101128	0.0165912	4.08e-10	14915
order.Bifidobacteriales.id.432	order	Bifidobacteriales	2	135795396	rs10167884	C	T	0.101136	0.0165928	4.08e-10	14915
order.Bifidobacteriales.id.432	order	Bifidobacteriales	2	135794986	rs4954215	G	A	0.101034	0.0165927	4.26e-10	14915
order.Bifidobacteriales.id.432	order	Bifidobacteriales	2	135812969	rs56903548	C	T	0.100338	0.0165232	4.29e-10	14915
order.Bifidobacteriales.id.432	order	Bifidobacteriales	2	135859923	rs11898045	T	C	0.0997399	0.0165365	4.32e-10	14915
order.Bifidobacteriales.id.432	order	Bifidobacteriales	2	135787642	rs1551497	T	C	0.101171	0.0165973	4.34e-10	14915
order.Bifidobacteriales.id.432	order	Bifidobacteriales	2	135860305	rs58426504	T	G	0.0996897	0.0165349	4.37e-10	14915
order.Bifidobacteriales.id.432	order	Bifidobacteriales	2	135800757	rs921859	A	G	0.101045	0.0165879	4.38e-10	14915
order.Bifidobacteriales.id.432	order	Bifidobacteriales	2	135773617	rs4640444	T	C	0.0988735	0.0165531	4.39e-10	14914
order.Bifidobacteriales.id.432	order	Bifidobacteriales	2	135893853	rs7603805	A	G	0.10007	0.0165245	4.43e-10	14915
order.Bifidobacteriales.id.432	order	Bifidobacteriales	2	135874622	rs6741481	A	G	0.0998894	0.0165329	4.46e-10	14915
order.Bifidobacteriales.id.432	order	Bifidobacteriales	2	135885357	rs6430561	C	T	0.0998977	0.016567	4.49e-10	14915
order.Bifidobacteriales.id.432	order	Bifidobacteriales	2	135802050	rs7601696	C	A	0.101021	0.0165851	4.52e-10	14915
order.Bifidobacteriales.id.432	order	Bifidobacteriales	2	135795040	rs4953947	A	C	0.100892	0.0165946	4.52e-10	14915
order.Bifidobacteriales.id.432	order	Bifidobacteriales	2	135802148	rs7577258	G	A	0.100962	0.0165836	4.61e-10	14915
order.Bifidobacteriales.id.432	order	Bifidobacteriales	2	135798758	rs62168941	C	T	0.10094	0.0165898	4.64e-10	14915
order.Bifidobacteriales.id.432	order	Bifidobacteriales	2	135689188	rs6738563	G	T	0.0725204	0.0119731	4.67e-10	14911
order.Bifidobacteriales.id.432	order	Bifidobacteriales	2	135773692	rs4645053	T	A	0.0986651	0.0165534	4.77e-10	14914
order.Bifidobacteriales.id.432	order	Bifidobacteriales	2	135800601	rs2017831	C	T	0.100844	0.0165881	4.8e-10	14915
order.Bifidobacteriales.id.432	order	Bifidobacteriales	2	135884487	rs58327215	G	C	0.0994723	0.0165635	4.92e-10	14915
order.Bifidobacteriales.id.432	order	Bifidobacteriales	2	135798082	rs13409400	A	C	0.100795	0.0165893	4.93e-10	14915
order.Bifidobacteriales.id.432	order	Bifidobacteriales	2	135795595	rs10182750	T	C	0.100722	0.0165948	4.99e-10	14915
order.Bifidobacteriales.id.432	order	Bifidobacteriales	2	135802028	rs7565268	T	C	0.100779	0.0165852	5.02e-10	14915
order.Bifidobacteriales.id.432	order	Bifidobacteriales	2	135785066	rs13402101	T	A	0.100794	0.0166182	5.19e-10	14915
order.Bifidobacteriales.id.432	order	Bifidobacteriales	2	135785068	rs13399376	A	G	0.100794	0.0166182	5.19e-10	14915
order.Bifidobacteriales.id.432	order	Bifidobacteriales	2	135755629	rs1530559	A	G	0.0738295	0.0119721	5.23e-10	14795
order.Bifidobacteriales.id.432	order	Bifidobacteriales	2	135785149	rs11890844	A	G	0.10073	0.0166171	5.28e-10	14915
order.Bifidobacteriales.id.432	order	Bifidobacteriales	2	135793565	rs4954214	C	T	0.100383	0.0165988	5.48e-10	14915
order.Bifidobacteriales.id.432	order	Bifidobacteriales	2	135796000	rs13402112	A	C	0.100373	0.0165935	5.56e-10	14915
order.Bifidobacteriales.id.432	order	Bifidobacteriales	2	136421323	rs1374329	A	G	0.0849142	0.0134416	5.57e-10	14915
order.Bifidobacteriales.id.432	order	Bifidobacteriales	2	136016079	rs11884903	T	C	0.10087	0.0167534	5.72e-10	14915
order.Bifidobacteriales.id.432	order	Bifidobacteriales	2	135797223	rs10186594	A	G	0.100191	0.0165839	6e-10	14915
order.Bifidobacteriales.id.432	order	Bifidobacteriales	2	135878814	rs2290518	G	A	0.0990701	0.0165305	6.07e-10	14915
order.Bifidobacteriales.id.432	order	Bifidobacteriales	2	135794367	rs6760553	A	G	0.0999821	0.0165976	6.22e-10	14915
order.Bifidobacteriales.id.432	order	Bifidobacteriales	2	135802020	rs7601683	C	T	0.100167	0.0165856	6.26e-10	14915
order.Bifidobacteriales.id.432	order	Bifidobacteriales	2	136783169	rs6714750	A	G	0.0836695	0.0132364	6.28e-10	14795
order.Bifidobacteriales.id.432	order	Bifidobacteriales	2	135984172	rs57829242	A	G	0.100605	0.0167536	6.48e-10	14915
order.Bifidobacteriales.id.432	order	Bifidobacteriales	2	135793684	rs4953946	T	G	0.0998206	0.0165986	6.49e-10	14915
order.Bifidobacteriales.id.432	order	Bifidobacteriales	2	135935049	rs6721838	A	G	0.0989763	0.016606	6.53e-10	14915
order.Bifidobacteriales.id.432	order	Bifidobacteriales	2	135780168	rs4954212	A	G	0.100001	0.016557	6.59e-10	14914
order.Bifidobacteriales.id.432	order	Bifidobacteriales	2	135796155	rs13413872	G	T	0.0999241	0.0165937	6.6e-10	14915
order.Bifidobacteriales.id.432	order	Bifidobacteriales	2	135796965	rs56174523	A	C	0.0999231	0.0165922	6.61e-10	14915
order.Bifidobacteriales.id.432	order	Bifidobacteriales	2	135801956	rs7565149	T	A	0.0999481	0.0165856	6.78e-10	14915
order.Bifidobacteriales.id.432	order	Bifidobacteriales	2	135793845	rs11888951	T	C	0.0996473	0.0165978	7.06e-10	14915
order.Bifidobacteriales.id.432	order	Bifidobacteriales	2	136191314	rs10209482	A	C	0.100369	0.0167782	7.31e-10	14915
order.Bifidobacteriales.id.432	order	Bifidobacteriales	2	135773420	rs4494812	A	G	0.0977183	0.0165559	7.34e-10	14914
order.Bifidobacteriales.id.432	order	Bifidobacteriales	2	135479980	rs6723108	G	T	0.0727293	0.0121264	7.7e-10	14915
order.Bifidobacteriales.id.432	order	Bifidobacteriales	2	135797747	rs10174944	C	T	0.0994223	0.0165913	8.15e-10	14915
order.Bifidobacteriales.id.432	order	Bifidobacteriales	2	135789784	rs60350840	A	G	0.0995796	0.0166007	8.18e-10	14915
order.Bifidobacteriales.id.432	order	Bifidobacteriales	2	136501840	rs10928545	G	A	0.0855729	0.0135906	8.21e-10	14915
order.Bifidobacteriales.id.432	order	Bifidobacteriales	2	135880013	rs13410870	G	A	0.0980546	0.016534	8.43e-10	14915
order.Bifidobacteriales.id.432	order	Bifidobacteriales	2	136166536	rs13427494	G	A	0.0997286	0.0167832	9.35e-10	14915
order.Bifidobacteriales.id.432	order	Bifidobacteriales	2	136027264	rs16831498	G	C	0.0997539	0.0167975	9.4e-10	14915
order.Bifidobacteriales.id.432	order	Bifidobacteriales	2	135783367	rs11892750	G	A	0.0997454	0.0166312	9.41e-10	14915
order.Bifidobacteriales.id.432	order	Bifidobacteriales	2	135792528	rs62168934	A	G	0.0990994	0.0165988	9.43e-10	14915
order.Bifidobacteriales.id.432	order	Bifidobacteriales	2	135787148	rs16831264	G	C	0.0985905	0.0165404	9.62e-10	14915
order.Bifidobacteriales.id.432	order	Bifidobacteriales	2	135915358	rs6747073	T	C	0.0811539	0.0130946	9.76e-10	14913
order.Bifidobacteriales.id.432	order	Bifidobacteriales	2	135775049	rs11888521	G	C	0.0967359	0.0165517	1.02e-09	14914
order.Bifidobacteriales.id.432	order	Bifidobacteriales	2	136522710	rs9287442	G	A	0.0848756	0.0135822	1.05e-09	14915
order.Bifidobacteriales.id.432	order	Bifidobacteriales	2	135899069	rs11897204	T	C	0.0971692	0.0165373	1.1e-09	14915
order.Bifidobacteriales.id.432	order	Bifidobacteriales	2	135895879	rs6749119	C	G	0.0971396	0.0165261	1.1e-09	14915
order.Bifidobacteriales.id.432	order	Bifidobacteriales	2	136528004	rs2304599	G	C	0.0850617	0.013646	1.12e-09	14915
order.Bifidobacteriales.id.432	order	Bifidobacteriales	2	135962711	rs4954226	T	C	0.0986526	0.0167481	1.17e-09	14915
order.Bifidobacteriales.id.432	order	Bifidobacteriales	2	135776430	rs61663334	A	G	0.096122	0.0165688	1.18e-09	14914
order.Bifidobacteriales.id.432	order	Bifidobacteriales	2	135909462	rs4954221	G	A	0.0969359	0.0165621	1.19e-09	14915
order.Bifidobacteriales.id.432	order	Bifidobacteriales	2	136544752	rs6760329	G	A	0.0846322	0.0136396	1.21e-09	14915
order.Bifidobacteriales.id.432	order	Bifidobacteriales	2	136516748	rs12616520	T	A	0.0843534	0.0135824	1.34e-09	14915
order.Bifidobacteriales.id.432	order	Bifidobacteriales	2	136539513	rs10188066	A	G	0.0844321	0.0136399	1.35e-09	14915
order.Bifidobacteriales.id.432	order	Bifidobacteriales	2	135789405	rs6709763	C	A	0.0982591	0.0165998	1.36e-09	14915
order.Bifidobacteriales.id.432	order	Bifidobacteriales	2	135784733	rs13408096	G	T	0.097812	0.0165544	1.37e-09	14915
order.Bifidobacteriales.id.432	order	Bifidobacteriales	2	136628380	rs4954513	G	A	0.111668	0.0181944	1.5e-09	14915
order.Bifidobacteriales.id.432	order	Bifidobacteriales	2	135895809	rs6706466	A	G	0.0961291	0.0165302	1.54e-09	14915
order.Bifidobacteriales.id.432	order	Bifidobacteriales	2	136819662	rs6704561	C	T	0.0788234	0.0129174	1.57e-09	14795
order.Bifidobacteriales.id.432	order	Bifidobacteriales	2	135784227	rs4954213	G	T	0.0974023	0.0165587	1.58e-09	14915
order.Bifidobacteriales.id.432	order	Bifidobacteriales	2	135789472	rs6737635	G	T	0.0977078	0.0166001	1.65e-09	14915
order.Bifidobacteriales.id.432	order	Bifidobacteriales	2	136720344	rs3768998	G	T	0.108667	0.0181193	1.71e-09	14914
order.Bifidobacteriales.id.432	order	Bifidobacteriales	2	135803766	rs17293519	A	G	0.0964793	0.0165184	1.72e-09	14915
order.Bifidobacteriales.id.432	order	Bifidobacteriales	2	135928312	rs2305248	A	G	0.0957757	0.0165309	1.82e-09	14915
order.Bifidobacteriales.id.432	order	Bifidobacteriales	2	136643900	rs309126	T	C	0.104708	0.0170682	1.84e-09	14915
order.Bifidobacteriales.id.432	order	Bifidobacteriales	2	136615222	rs3213871	C	T	0.110589	0.018251	1.92e-09	14915
order.Bifidobacteriales.id.432	order	Bifidobacteriales	2	135781301	rs7597802	A	T	0.0973353	0.0166164	2.04e-09	14915
order.Bifidobacteriales.id.432	order	Bifidobacteriales	2	135780587	rs7563997	T	A	0.0968428	0.0165593	2.04e-09	14914
order.Bifidobacteriales.id.432	order	Bifidobacteriales	2	136553529	rs1030764	T	C	0.0835923	0.0136485	2.11e-09	14915
order.Bifidobacteriales.id.432	order	Bifidobacteriales	2	136704414	rs16832275	C	G	0.105757	0.0175655	2.11e-09	14915
order.Bifidobacteriales.id.432	order	Bifidobacteriales	2	136169799	rs6742013	T	C	0.0973323	0.0167821	2.16e-09	14915
order.Bifidobacteriales.id.432	order	Bifidobacteriales	2	135782456	rs10928529	G	A	0.0971621	0.0166318	2.2e-09	14915
order.Bifidobacteriales.id.432	order	Bifidobacteriales	2	136626004	rs3769002	T	C	0.110269	0.0182031	2.22e-09	14915
order.Bifidobacteriales.id.432	order	Bifidobacteriales	2	135781635	rs11900832	C	T	0.0971452	0.0166332	2.27e-09	14915
order.Bifidobacteriales.id.432	order	Bifidobacteriales	2	136624919	rs56263017	T	C	0.109955	0.0182035	2.38e-09	14915
order.Bifidobacteriales.id.432	order	Bifidobacteriales	2	136100473	rs4954242	A	G	0.0984128	0.0168579	2.41e-09	14915
order.Bifidobacteriales.id.432	order	Bifidobacteriales	2	135781522	rs11889843	G	A	0.0963439	0.0165562	2.45e-09	14915
order.Bifidobacteriales.id.432	order	Bifidobacteriales	2	136652859	rs16832156	G	A	0.105842	0.0175852	2.47e-09	14914
order.Bifidobacteriales.id.432	order	Bifidobacteriales	2	135789682	rs56369660	A	G	0.0957616	0.0165387	2.64e-09	14915
order.Bifidobacteriales.id.432	order	Bifidobacteriales	2	136228887	rs7605229	C	T	0.0968858	0.0167904	2.77e-09	14915
order.Bifidobacteriales.id.432	order	Bifidobacteriales	2	136636909	rs7608980	G	A	0.110373	0.0182155	2.78e-09	14915
order.Bifidobacteriales.id.432	order	Bifidobacteriales	2	136505546	rs3820794	T	C	0.0828206	0.0136279	2.82e-09	14915
order.Bifidobacteriales.id.432	order	Bifidobacteriales	2	136637350	rs16832138	G	A	0.110333	0.0182101	2.83e-09	14915
order.Bifidobacteriales.id.432	order	Bifidobacteriales	2	136288273	rs3806502	C	T	0.0963562	0.0167783	2.9e-09	14915
order.Bifidobacteriales.id.432	order	Bifidobacteriales	2	136671801	rs2164332	G	C	0.104484	0.0175524	3.03e-09	14915
order.Bifidobacteriales.id.432	order	Bifidobacteriales	2	136546110	rs2278544	G	A	0.0824208	0.0136059	3.42e-09	14915
order.Bifidobacteriales.id.432	order	Bifidobacteriales	2	135914038	rs11897217	C	T	0.0937225	0.0165674	3.48e-09	14915
order.Bifidobacteriales.id.432	order	Bifidobacteriales	2	136637622	rs56067372	C	T	0.10943	0.0182146	3.81e-09	14915
order.Bifidobacteriales.id.432	order	Bifidobacteriales	2	135912977	rs7594509	G	T	0.0933651	0.0165704	4.01e-09	14915
order.Bifidobacteriales.id.432	order	Bifidobacteriales	2	135921839	rs2322445	T	A	0.0933242	0.016558	4.22e-09	14915
order.Bifidobacteriales.id.432	order	Bifidobacteriales	2	135925002	rs6705610	T	G	0.09311	0.0165327	4.25e-09	14915
order.Bifidobacteriales.id.432	order	Bifidobacteriales	2	136677192	rs2322725	T	C	0.103297	0.0175599	4.38e-09	14915
order.Bifidobacteriales.id.432	order	Bifidobacteriales	2	136806959	rs925966	G	C	0.0760479	0.0127934	4.52e-09	14795
order.Bifidobacteriales.id.432	order	Bifidobacteriales	2	136110129	rs6727889	C	T	0.0959133	0.016791	4.85e-09	14915
order.Bifidobacteriales.id.432	order	Bifidobacteriales	2	136646900	rs6752519	C	T	0.107443	0.0181643	4.92e-09	14915
order.Bifidobacteriales.id.432	order	Bifidobacteriales	2	136633011	rs309132	C	G	0.106509	0.0179263	5.94e-09	14915
order.Bifidobacteriales.id.432	order	Bifidobacteriales	2	136806774	rs7371606	A	G	0.0753311	0.0127958	6.42e-09	14795
order.Bifidobacteriales.id.432	order	Bifidobacteriales	2	136655620	rs6430593	G	A	0.103458	0.0175648	6.67e-09	14915
order.Bifidobacteriales.id.432	order	Bifidobacteriales	2	136683293	rs16832200	T	C	0.102174	0.0175617	6.78e-09	14915
order.Bifidobacteriales.id.432	order	Bifidobacteriales	2	136488978	rs6739713	A	G	0.079104	0.0133801	7.39e-09	14915
order.Bifidobacteriales.id.432	order	Bifidobacteriales	2	135429288	rs998451	A	G	0.0680146	0.0121454	7.44e-09	14915
order.Bifidobacteriales.id.432	order	Bifidobacteriales	2	136667896	rs2164331	C	T	0.106134	0.0182129	7.53e-09	14915
order.Bifidobacteriales.id.432	order	Bifidobacteriales	2	136590558	rs3754690	C	T	0.109692	0.0188164	8e-09	14915
order.Bifidobacteriales.id.432	order	Bifidobacteriales	2	136292425	rs6745996	A	G	0.0988906	0.0174666	8.06e-09	14915
order.Bifidobacteriales.id.432	order	Bifidobacteriales	2	136652093	rs12233092	G	A	0.102214	0.0176671	8.26e-09	14912
order.Bifidobacteriales.id.432	order	Bifidobacteriales	2	136479302	rs3754692	T	C	0.0785463	0.0133776	9.24e-09	14915
order.Bifidobacteriales.id.432	order	Bifidobacteriales	2	136901587	rs4954567	G	T	0.0723039	0.0125803	9.64e-09	14915
order.Bifidobacteriales.id.432	order	Bifidobacteriales	2	136659495	rs12478902	T	C	0.102526	0.0178015	9.81e-09	14914
order.Bifidobacteriales.id.432	order	Bifidobacteriales	2	136552629	rs7565053	A	T	0.127531	0.0225258	1.04e-08	12187
order.Bifidobacteriales.id.432	order	Bifidobacteriales	2	136535364	rs60433564	A	C	0.122674	0.0216571	1.05e-08	12287
order.Bifidobacteriales.id.432	order	Bifidobacteriales	2	136536113	rs10496736	C	G	0.122168	0.0216579	1.09e-08	12287
order.Bifidobacteriales.id.432	order	Bifidobacteriales	2	135778656	rs7565871	G	C	0.0908344	0.0166594	1.13e-08	14914
order.Bifidobacteriales.id.432	order	Bifidobacteriales	2	136910834	rs10179271	T	C	0.0718898	0.01258	1.16e-08	14915
order.Bifidobacteriales.id.432	order	Bifidobacteriales	2	136908062	rs1401687	G	C	0.0716266	0.0125809	1.31e-08	14915
order.Bifidobacteriales.id.432	order	Bifidobacteriales	2	136593694	rs55634455	T	C	0.107744	0.0188003	1.32e-08	14915
order.Bifidobacteriales.id.432	order	Bifidobacteriales	2	136553925	rs4954430	C	T	0.120182	0.0217272	1.37e-08	12286
order.Bifidobacteriales.id.432	order	Bifidobacteriales	2	136642433	rs16855656	A	G	0.0988097	0.0171783	1.42e-08	14915
order.Bifidobacteriales.id.432	order	Bifidobacteriales	2	136910690	rs4954568	T	A	0.0713163	0.0125804	1.51e-08	14915
order.Bifidobacteriales.id.432	order	Bifidobacteriales	2	136546635	rs4954633	C	T	0.118224	0.0215004	1.67e-08	12287
order.Bifidobacteriales.id.432	order	Bifidobacteriales	2	136907682	rs9941547	G	A	0.0713174	0.0126336	1.72e-08	14808
order.Bifidobacteriales.id.432	order	Bifidobacteriales	13	112859829	rs7322849	C	T	0.110676	0.0200996	1.74e-08	14915
order.Bifidobacteriales.id.432	order	Bifidobacteriales	2	136592309	rs78141345	G	A	0.106898	0.0188083	1.77e-08	14915
order.Bifidobacteriales.id.432	order	Bifidobacteriales	2	136553438	rs56982689	C	T	0.118168	0.0217087	1.78e-08	12287
order.Bifidobacteriales.id.432	order	Bifidobacteriales	2	136002500	rs1900741	C	T	0.0827063	0.0142632	1.91e-08	14915
order.Bifidobacteriales.id.432	order	Bifidobacteriales	2	136641382	rs584226	T	C	0.101357	0.0177714	1.91e-08	14915
order.Bifidobacteriales.id.432	order	Bifidobacteriales	2	136485280	rs2874834	A	G	0.0771572	0.013412	1.94e-08	14915
order.Bifidobacteriales.id.432	order	Bifidobacteriales	2	136321951	rs6430580	A	G	0.0961699	0.0174837	1.96e-08	14915
order.Bifidobacteriales.id.432	order	Bifidobacteriales	2	136586828	rs57543738	T	C	0.105657	0.0188984	2.16e-08	14915
order.Bifidobacteriales.id.432	order	Bifidobacteriales	2	136857158	rs13008147	A	G	-0.0711997	0.01349	2.5e-08	13923
order.Bifidobacteriales.id.432	order	Bifidobacteriales	2	136917355	rs4954570	G	C	0.0742847	0.0134587	2.61e-08	14913
order.Bifidobacteriales.id.432	order	Bifidobacteriales	2	136537057	rs72972104	G	A	0.116295	0.0215034	2.73e-08	12287
order.Bifidobacteriales.id.432	order	Bifidobacteriales	2	135456759	rs10928513	C	T	0.0661817	0.0120901	2.74e-08	14914
order.Bifidobacteriales.id.432	order	Bifidobacteriales	2	136524766	rs62170081	A	G	0.119097	0.0216609	2.78e-08	12287
order.Bifidobacteriales.id.432	order	Bifidobacteriales	2	136913375	rs4954569	C	T	0.0698518	0.0125753	2.86e-08	14915
order.Bifidobacteriales.id.432	order	Bifidobacteriales	2	136910273	rs6715785	G	A	0.0697795	0.0125757	3e-08	14915
order.Bifidobacteriales.id.432	order	Bifidobacteriales	2	136595426	rs56211644	T	C	0.104542	0.0187914	3.18e-08	14915
order.Bifidobacteriales.id.432	order	Bifidobacteriales	2	136901607	rs4954392	A	G	0.0695846	0.0125877	3.21e-08	14915
order.Bifidobacteriales.id.432	order	Bifidobacteriales	2	136902666	rs12616955	C	T	0.069431	0.0125876	3.45e-08	14915
order.Bifidobacteriales.id.432	order	Bifidobacteriales	2	136580398	rs60376570	G	A	0.103988	0.0188758	3.46e-08	14915
order.Bifidobacteriales.id.432	order	Bifidobacteriales	2	136898078	rs950176	A	G	0.0696506	0.0125987	3.52e-08	14914
order.Bifidobacteriales.id.432	order	Bifidobacteriales	2	136522783	rs72970286	T	G	0.114754	0.0212884	3.92e-08	12286
order.Bifidobacteriales.id.432	order	Bifidobacteriales	2	136515924	rs6707289	A	G	0.117813	0.0216613	4.1e-08	12287
order.Bifidobacteriales.id.432	order	Bifidobacteriales	2	136515859	rs6720497	G	A	0.117816	0.0216616	4.1e-08	12287
order.Bifidobacteriales.id.432	order	Bifidobacteriales	2	136520186	rs6729961	T	G	0.118237	0.0216573	4.11e-08	12287
order.Bifidobacteriales.id.432	order	Bifidobacteriales	2	136901513	rs4954566	C	T	0.0690342	0.012587	4.15e-08	14915
order.Bifidobacteriales.id.432	order	Bifidobacteriales	2	136895508	rs4954564	A	G	0.069062	0.0126001	4.58e-08	14914
order.Bifidobacteriales.id.432	order	Bifidobacteriales	2	136555484	rs1807356	T	C	0.091762	0.0170489	4.88e-08	14915
order.Bifidobacteriales.id.432	order	Bifidobacteriales	2	136907790	rs10803550	C	T	0.068469	0.0125884	5.22e-08	14915
order.Bifidobacteriales.id.432	order	Bifidobacteriales	2	136576166	rs7564577	C	T	0.0892372	0.0168924	5.26e-08	14913
order.Bifidobacteriales.id.432	order	Bifidobacteriales	2	136927557	rs4954396	A	C	0.0686706	0.0126526	5.27e-08	14915
order.Bifidobacteriales.id.432	order	Bifidobacteriales	2	136578194	rs2874874	A	C	0.102653	0.018869	5.28e-08	14915
order.Bifidobacteriales.id.432	order	Bifidobacteriales	2	136926719	rs4954572	G	T	0.0686118	0.0126533	5.44e-08	14915
order.Bifidobacteriales.id.432	order	Bifidobacteriales	2	136787476	rs74266324	G	A	0.0819987	0.0151742	5.45e-08	14795
order.Bifidobacteriales.id.432	order	Bifidobacteriales	2	136907170	rs953387	A	C	0.0682404	0.0125882	5.67e-08	14915
order.Bifidobacteriales.id.432	order	Bifidobacteriales	2	136906640	rs2102896	T	C	0.0681329	0.0125902	5.88e-08	14915
order.Bifidobacteriales.id.432	order	Bifidobacteriales	2	136942326	rs13010498	G	C	-0.0686178	0.0127744	6.09e-08	14795
order.Bifidobacteriales.id.432	order	Bifidobacteriales	2	136509573	rs16831994	T	C	0.114405	0.0215002	6.36e-08	12287
order.Bifidobacteriales.id.432	order	Bifidobacteriales	2	136574305	rs58080116	A	G	0.102156	0.0188709	6.55e-08	14915
order.Bifidobacteriales.id.432	order	Bifidobacteriales	2	136578040	rs2322812	A	G	0.101749	0.0188698	7.07e-08	14915
order.Bifidobacteriales.id.432	order	Bifidobacteriales	2	136899116	rs2056297	G	T	0.0678074	0.0125882	7.24e-08	14915
order.Bifidobacteriales.id.432	order	Bifidobacteriales	2	136496805	rs35215526	G	A	0.107402	0.0195862	7.28e-08	14912
order.Bifidobacteriales.id.432	order	Bifidobacteriales	2	136773132	rs74697610	A	T	0.112266	0.0209695	7.76e-08	14688
order.Bifidobacteriales.id.432	order	Bifidobacteriales	2	136560003	rs61470941	T	C	0.100243	0.0188556	8.01e-08	14915
order.Bifidobacteriales.id.432	order	Bifidobacteriales	2	136511951	rs7609188	G	C	0.112842	0.0215066	8.16e-08	12287
order.Bifidobacteriales.id.432	order	Bifidobacteriales	2	135498924	rs1942055	G	C	0.0640754	0.0121332	8.32e-08	14911
order.Bifidobacteriales.id.432	order	Bifidobacteriales	2	136945029	rs1123848	C	T	0.0675931	0.0126834	8.89e-08	14913
order.Bifidobacteriales.id.432	order	Bifidobacteriales	2	136948711	rs4954577	A	G	0.0676725	0.0126782	8.89e-08	14915
order.Bifidobacteriales.id.432	order	Bifidobacteriales	2	136570613	rs3769011	A	T	0.100912	0.0188798	9.05e-08	14915
order.Bifidobacteriales.id.432	order	Bifidobacteriales	2	136571982	rs4954445	T	A	0.100657	0.0188745	9.27e-08	14915
order.Bifidobacteriales.id.432	order	Bifidobacteriales	2	136905697	rs12473760	C	A	0.0670451	0.0125895	9.33e-08	14915
order.Bifidobacteriales.id.432	order	Bifidobacteriales	2	136946433	rs4954397	A	G	0.0675327	0.0126795	9.39e-08	14915
order.Bifidobacteriales.id.432	order	Bifidobacteriales	2	136939437	rs1964776	C	T	0.0674564	0.0126859	9.83e-08	14915
order.Bifidobacteriales.id.432	order	Bifidobacteriales	2	136496928	rs62168847	T	C	0.104769	0.0194772	1.08e-07	14912
order.Bifidobacteriales.id.432	order	Bifidobacteriales	2	136949744	rs16833335	G	A	0.067169	0.0126743	1.13e-07	14915
order.Bifidobacteriales.id.432	order	Bifidobacteriales	2	136496493	rs62168843	T	C	0.104208	0.0194776	1.2e-07	14912
order.Bifidobacteriales.id.432	order	Bifidobacteriales	2	136958593	rs4954578	T	C	0.0667746	0.0126549	1.37e-07	14915
order.Bifidobacteriales.id.432	order	Bifidobacteriales	2	136496910	rs62168846	G	A	0.105356	0.0195863	1.38e-07	14912
order.Bifidobacteriales.id.432	order	Bifidobacteriales	2	135446390	rs10171677	G	A	0.0617726	0.0120414	1.4e-07	14795
order.Bifidobacteriales.id.432	order	Bifidobacteriales	2	136808142	rs4954388	T	C	0.0683667	0.0129186	1.43e-07	14911
order.Bifidobacteriales.id.432	order	Bifidobacteriales	2	135758231	rs6733547	G	T	0.0869118	0.0167921	1.45e-07	14915
order.Bifidobacteriales.id.432	order	Bifidobacteriales	2	136799609	rs10928554	C	T	0.0997969	0.0181713	1.56e-07	14795
order.Bifidobacteriales.id.432	order	Bifidobacteriales	2	136562472	rs3739022	G	A	0.0978551	0.0188659	1.66e-07	14915
order.Bifidobacteriales.id.432	order	Bifidobacteriales	2	137602926	rs1961273	T	C	0.0688125	0.0131699	1.7e-07	14915
order.Bifidobacteriales.id.432	order	Bifidobacteriales	2	136965117	rs1519525	C	T	0.0661017	0.0126558	1.72e-07	14915
order.Bifidobacteriales.id.432	order	Bifidobacteriales	2	136556805	rs872151	C	T	0.0961566	0.018593	1.81e-07	14915
order.Bifidobacteriales.id.432	order	Bifidobacteriales	2	136811263	rs13007153	T	C	0.0675045	0.0129116	2.09e-07	14910
order.Bifidobacteriales.id.432	order	Bifidobacteriales	2	136658837	rs80274970	C	T	0.107632	0.0206555	2.18e-07	14427
order.Bifidobacteriales.id.432	order	Bifidobacteriales	2	136565328	rs60274701	G	A	0.0967738	0.0186781	2.25e-07	14915
order.Bifidobacteriales.id.432	order	Bifidobacteriales	2	135481278	rs6756200	T	C	0.0617945	0.0119977	2.33e-07	14795
order.Bifidobacteriales.id.432	order	Bifidobacteriales	2	136926222	rs10928558	T	C	0.0661696	0.0128335	2.34e-07	14915
order.Bifidobacteriales.id.432	order	Bifidobacteriales	2	136563248	rs12992815	C	G	0.0958689	0.0187143	2.38e-07	14915
order.Bifidobacteriales.id.432	order	Bifidobacteriales	2	136925439	rs10193587	T	C	0.0663461	0.0129361	2.4e-07	14795
order.Bifidobacteriales.id.432	order	Bifidobacteriales	2	136854537	rs6430601	G	T	0.0845099	0.016945	2.46e-07	14913
order.Bifidobacteriales.id.432	order	Bifidobacteriales	2	136927094	rs4954573	T	G	0.0656055	0.0128268	2.68e-07	14915
order.Bifidobacteriales.id.432	order	Bifidobacteriales	2	136496639	rs62168844	A	G	0.101288	0.0194786	2.74e-07	14912
order.Bifidobacteriales.id.432	order	Bifidobacteriales	2	135758520	rs11895609	A	T	0.0828381	0.0167308	2.89e-07	14915
order.Bifidobacteriales.id.432	order	Bifidobacteriales	2	136923155	rs56036623	T	C	0.0701022	0.0138791	3.06e-07	14915
order.Bifidobacteriales.id.432	order	Bifidobacteriales	2	136599217	rs3820790	A	T	0.0977347	0.0190775	3.11e-07	14912
order.Bifidobacteriales.id.432	order	Bifidobacteriales	2	136376515	rs4954272	A	G	0.0894562	0.0175181	3.17e-07	14915
order.Bifidobacteriales.id.432	order	Bifidobacteriales	2	136806218	rs2090661	A	G	0.0660754	0.0129116	3.34e-07	14912
order.Bifidobacteriales.id.432	order	Bifidobacteriales	2	135719132	rs6708336	T	A	0.0599827	0.0118992	3.72e-07	14915
order.Bifidobacteriales.id.432	order	Bifidobacteriales	2	136963494	rs6716987	C	A	0.0642823	0.0126576	3.84e-07	14915
order.Bifidobacteriales.id.432	order	Bifidobacteriales	2	136607703	rs4988243	T	C	0.118589	0.0235904	3.85e-07	12180
order.Bifidobacteriales.id.432	order	Bifidobacteriales	2	135711657	rs3814354	G	A	0.0598746	0.0118971	3.95e-07	14915
order.Bifidobacteriales.id.432	order	Bifidobacteriales	2	135717997	rs62168897	C	T	0.0597348	0.0118996	4.15e-07	14915
order.Bifidobacteriales.id.432	order	Bifidobacteriales	2	135706758	rs2034261	G	T	0.0596952	0.0119158	4.26e-07	14915
order.Bifidobacteriales.id.432	order	Bifidobacteriales	2	136917330	rs4954394	A	G	0.0670763	0.0135388	4.3e-07	14915
order.Bifidobacteriales.id.432	order	Bifidobacteriales	2	135372951	rs35564151	A	G	0.060003	0.0120378	4.51e-07	14795
order.Bifidobacteriales.id.432	order	Bifidobacteriales	2	135711516	rs3814355	C	T	0.0592767	0.011917	4.83e-07	14915
order.Bifidobacteriales.id.432	order	Bifidobacteriales	2	135710322	rs10166142	A	G	0.0594053	0.0118971	4.86e-07	14915
order.Bifidobacteriales.id.432	order	Bifidobacteriales	2	137051974	rs72847650	C	A	-0.0610109	0.0124041	5.13e-07	14030
order.Bifidobacteriales.id.432	order	Bifidobacteriales	2	136805401	rs4954557	C	T	0.0653748	0.0130435	5.19e-07	14915
order.Bifidobacteriales.id.432	order	Bifidobacteriales	2	135720715	rs56271357	C	T	0.0590706	0.0118993	5.47e-07	14915
order.Bifidobacteriales.id.432	order	Bifidobacteriales	2	135288740	rs638382	C	T	-0.0602866	0.0122474	5.56e-07	14148
order.Bifidobacteriales.id.432	order	Bifidobacteriales	2	135697557	rs10187990	A	G	0.0588547	0.0119184	5.95e-07	14915
order.Bifidobacteriales.id.432	order	Bifidobacteriales	2	135713703	rs3769023	G	A	0.0588201	0.0118992	6.29e-07	14915
order.Bifidobacteriales.id.432	order	Bifidobacteriales	2	136452402	rs625118	C	A	0.0871645	0.0174456	6.58e-07	14915
order.Bifidobacteriales.id.432	order	Bifidobacteriales	2	135694848	rs4953938	G	A	0.0584628	0.0119204	6.84e-07	14915
order.Bifidobacteriales.id.432	order	Bifidobacteriales	2	135715957	rs1947112	A	G	0.0585969	0.0119002	6.85e-07	14915
order.Bifidobacteriales.id.432	order	Bifidobacteriales	2	135287914	rs578384	C	T	-0.0594302	0.0122489	7.43e-07	14147
order.Bifidobacteriales.id.432	order	Bifidobacteriales	2	136462661	rs2117511	T	C	0.0864639	0.0174112	7.45e-07	14915
order.Bifidobacteriales.id.432	order	Bifidobacteriales	2	136456319	rs7592990	A	G	0.0865017	0.0174186	7.55e-07	14915
order.Bifidobacteriales.id.432	order	Bifidobacteriales	2	49906864	rs4567981	A	T	0.0577763	0.0117388	8.88e-07	14795
order.Bifidobacteriales.id.432	order	Bifidobacteriales	2	136918828	rs4954571	G	A	0.0651348	0.0135403	9.01e-07	14913
order.Bifidobacteriales.id.432	order	Bifidobacteriales	2	136412472	rs7560535	G	A	0.0925938	0.0184709	9.58e-07	14914
order.Bifidobacteriales.id.432	order	Bifidobacteriales	2	135694379	rs1374289	C	T	0.0577613	0.011919	9.62e-07	14914
order.Bifidobacteriales.id.432	order	Bifidobacteriales	2	136759379	rs309124	A	G	0.0758625	0.0153078	9.62e-07	14914
order.Bifidobacteriales.id.432	order	Bifidobacteriales	2	135666553	rs6733130	A	C	0.0575006	0.0119213	9.71e-07	14915
order.Bifidobacteriales.id.432	order	Bifidobacteriales	2	136935394	rs4954575	G	A	0.0622596	0.0128465	9.86e-07	14915
order.Bifidobacteriales.id.432	order	Bifidobacteriales	2	136781262	rs78793148	C	A	0.0990664	0.0198221	1.03e-06	14795
order.Bifidobacteriales.id.432	order	Bifidobacteriales	5	169748189	rs76671854	G	C	-0.0892981	0.0183177	1.04e-06	13923
order.Bifidobacteriales.id.432	order	Bifidobacteriales	2	136540083	rs10496737	A	G	0.0733243	0.0145617	1.04e-06	14915
order.Bifidobacteriales.id.432	order	Bifidobacteriales	2	136822223	rs1879087	T	C	0.105039	0.0239306	1.05e-06	9168
order.Bifidobacteriales.id.432	order	Bifidobacteriales	2	135667201	rs1374287	C	T	0.0573128	0.011921	1.06e-06	14915
order.Bifidobacteriales.id.432	order	Bifidobacteriales	2	136539670	rs60963894	T	G	0.073209	0.0145617	1.08e-06	14915
order.Bifidobacteriales.id.432	order	Bifidobacteriales	2	136539330	rs1865452	C	T	0.0731104	0.0145625	1.12e-06	14915
order.Bifidobacteriales.id.432	order	Bifidobacteriales	2	135667053	rs1374288	C	T	0.0571487	0.0119195	1.14e-06	14915
order.Bifidobacteriales.id.432	order	Bifidobacteriales	5	521096	rs4957061	C	T	0.0569873	0.0116907	1.15e-06	14795
order.Bifidobacteriales.id.432	order	Bifidobacteriales	2	135665461	rs10928523	C	T	0.0570986	0.0119215	1.16e-06	14915
order.Bifidobacteriales.id.432	order	Bifidobacteriales	2	136765074	rs1964459	C	G	0.0803252	0.016255	1.17e-06	14912
order.Bifidobacteriales.id.432	order	Bifidobacteriales	2	136538939	rs9677760	A	T	0.0726098	0.0144775	1.21e-06	14915
order.Bifidobacteriales.id.432	order	Bifidobacteriales	2	135671302	rs2322251	C	T	0.0571646	0.0119075	1.24e-06	14915
order.Bifidobacteriales.id.432	order	Bifidobacteriales	2	136761853	rs309122	A	G	0.0750587	0.0153092	1.25e-06	14914
order.Bifidobacteriales.id.432	order	Bifidobacteriales	2	135639975	rs1348790	C	G	0.0569763	0.0119403	1.26e-06	14915
order.Bifidobacteriales.id.432	order	Bifidobacteriales	2	136928320	rs7568884	C	T	0.0614982	0.0128274	1.26e-06	14915
order.Bifidobacteriales.id.432	order	Bifidobacteriales	5	537890	rs56108664	C	T	0.0745679	0.0157213	1.37e-06	14041
order.Bifidobacteriales.id.432	order	Bifidobacteriales	2	135631331	rs1446524	A	G	0.0565181	0.0119457	1.39e-06	14915
order.Bifidobacteriales.id.432	order	Bifidobacteriales	2	136930232	rs13415439	C	A	0.061223	0.0128251	1.4e-06	14915
order.Bifidobacteriales.id.432	order	Bifidobacteriales	2	136929107	rs72976292	T	A	0.0611892	0.0128196	1.41e-06	14910
order.Bifidobacteriales.id.432	order	Bifidobacteriales	2	135632862	rs10928522	C	A	0.0565821	0.0119459	1.43e-06	14915
order.Bifidobacteriales.id.432	order	Bifidobacteriales	2	136929076	rs16833170	A	G	0.0611495	0.0128193	1.44e-06	14915
order.Bifidobacteriales.id.432	order	Bifidobacteriales	2	136932321	rs59869505	A	C	0.0610028	0.0128118	1.46e-06	14915
order.Bifidobacteriales.id.432	order	Bifidobacteriales	2	136657252	rs309152	T	C	0.0759374	0.0157659	1.48e-06	14915
order.Bifidobacteriales.id.432	order	Bifidobacteriales	2	136542560	rs1469996	A	G	0.0729673	0.0146336	1.53e-06	14795
order.Bifidobacteriales.id.432	order	Bifidobacteriales	2	136527120	rs60453613	G	C	0.0721795	0.0145609	1.55e-06	14915
order.Bifidobacteriales.id.432	order	Bifidobacteriales	2	136542559	rs1469995	G	A	0.0720935	0.014543	1.55e-06	14911
order.Bifidobacteriales.id.432	order	Bifidobacteriales	2	192878532	rs13020688	A	G	0.0584045	0.0122081	1.57e-06	14795
order.Bifidobacteriales.id.432	order	Bifidobacteriales	2	135661678	rs62168871	A	G	0.0565704	0.0119782	1.62e-06	14688
order.Bifidobacteriales.id.432	order	Bifidobacteriales	2	135642180	rs4954193	A	G	0.0563338	0.0119355	1.62e-06	14915
order.Bifidobacteriales.id.432	order	Bifidobacteriales	2	135621556	rs6430551	T	C	0.0561005	0.0119488	1.64e-06	14915
order.Bifidobacteriales.id.432	order	Bifidobacteriales	2	136761175	rs309123	C	G	0.0749802	0.0155343	1.64e-06	14914
order.Bifidobacteriales.id.432	order	Bifidobacteriales	2	136751842	rs309133	A	C	0.0752653	0.0156348	1.65e-06	14913
order.Bifidobacteriales.id.432	order	Bifidobacteriales	2	136405878	rs2289963	G	A	0.0989217	0.0201667	1.7e-06	14915
order.Bifidobacteriales.id.432	order	Bifidobacteriales	2	136509868	rs7595712	C	T	0.072313	0.014561	1.7e-06	14915
order.Bifidobacteriales.id.432	order	Bifidobacteriales	2	135618982	rs6706537	T	C	0.0561545	0.0119479	1.74e-06	14915
order.Bifidobacteriales.id.432	order	Bifidobacteriales	2	135638461	rs6430554	C	T	0.0562346	0.011927	1.76e-06	14915
order.Bifidobacteriales.id.432	order	Bifidobacteriales	2	135657471	rs10176573	C	A	0.0562267	0.0119143	1.76e-06	14915
order.Bifidobacteriales.id.432	order	Bifidobacteriales	2	136520043	rs6708957	C	T	0.0717671	0.0145603	1.76e-06	14915
order.Bifidobacteriales.id.432	order	Bifidobacteriales	2	136510012	rs12469551	G	T	0.0716931	0.0144781	1.8e-06	14915
order.Bifidobacteriales.id.432	order	Bifidobacteriales	2	135654168	rs1374292	G	A	0.0560281	0.0119238	1.8e-06	14915
order.Bifidobacteriales.id.432	order	Bifidobacteriales	2	135652399	rs7589297	C	A	0.0561654	0.0119138	1.81e-06	14915
order.Bifidobacteriales.id.432	order	Bifidobacteriales	2	136501509	rs6732236	T	G	0.0716808	0.0145598	1.82e-06	14915
order.Bifidobacteriales.id.432	order	Bifidobacteriales	2	135295619	rs520449	T	C	-0.0568605	0.0123013	1.83e-06	14150
order.Bifidobacteriales.id.432	order	Bifidobacteriales	2	135637847	rs1446525	G	A	0.0561165	0.0119269	1.84e-06	14915
order.Bifidobacteriales.id.432	order	Bifidobacteriales	2	135637338	rs2166480	G	A	0.0560891	0.011927	1.89e-06	14915
order.Bifidobacteriales.id.432	order	Bifidobacteriales	2	136754183	rs16832440	G	A	0.0787014	0.0162461	1.9e-06	14915
order.Bifidobacteriales.id.432	order	Bifidobacteriales	2	136438078	rs6710892	G	A	0.0851426	0.0179739	1.9e-06	14915
order.Bifidobacteriales.id.432	order	Bifidobacteriales	2	136600176	rs55809728	G	A	0.105901	0.0228128	1.9e-06	12282
order.Bifidobacteriales.id.432	order	Bifidobacteriales	2	135666926	rs766270	G	C	0.0560037	0.01191	2e-06	14915
order.Bifidobacteriales.id.432	order	Bifidobacteriales	2	136770509	rs12471781	G	A	0.079141	0.0164178	2e-06	14795
order.Bifidobacteriales.id.432	order	Bifidobacteriales	2	136416959	rs6755391	C	T	0.0850593	0.0179824	2e-06	14915
order.Bifidobacteriales.id.432	order	Bifidobacteriales	2	135629927	rs12469941	C	T	0.0556457	0.0119444	2.02e-06	14915
order.Bifidobacteriales.id.432	order	Bifidobacteriales	2	136403994	rs77985886	C	T	0.0983184	0.020171	2.02e-06	14915
order.Bifidobacteriales.id.432	order	Bifidobacteriales	2	136695694	rs112407062	C	T	0.0780825	0.0162614	2.02e-06	14915
order.Bifidobacteriales.id.432	order	Bifidobacteriales	2	136530443	rs147616090	C	T	0.071344	0.0145425	2.04e-06	14915
order.Bifidobacteriales.id.432	order	Bifidobacteriales	2	135661747	rs62168872	C	T	0.0558931	0.0119144	2.05e-06	14915
order.Bifidobacteriales.id.432	order	Bifidobacteriales	2	135616385	rs6430550	C	T	0.0554811	0.0119532	2.05e-06	14915
order.Bifidobacteriales.id.432	order	Bifidobacteriales	2	136408821	rs16831899	G	A	0.0850297	0.0180005	2.06e-06	14915
order.Bifidobacteriales.id.432	order	Bifidobacteriales	2	135662244	rs4954197	G	A	0.0558669	0.0119137	2.07e-06	14915
order.Bifidobacteriales.id.432	order	Bifidobacteriales	2	136682486	rs75667274	C	T	0.07846	0.0163532	2.13e-06	14910
order.Bifidobacteriales.id.432	order	Bifidobacteriales	2	135662016	rs4954196	A	G	0.05576	0.0119144	2.16e-06	14915
order.Bifidobacteriales.id.432	order	Bifidobacteriales	2	136692893	rs115553816	G	A	0.0779402	0.016266	2.18e-06	14915
order.Bifidobacteriales.id.432	order	Bifidobacteriales	12	20378911	rs10841473	C	G	-0.0613031	0.0128844	2.28e-06	14914
order.Bifidobacteriales.id.432	order	Bifidobacteriales	5	535662	rs56230617	G	A	0.0727602	0.0157278	2.3e-06	14041
order.Bifidobacteriales.id.432	order	Bifidobacteriales	2	136710372	rs309119	T	C	0.0739028	0.0157031	2.33e-06	14915
order.Bifidobacteriales.id.432	order	Bifidobacteriales	2	135612448	rs4954191	C	G	0.0552094	0.0119423	2.34e-06	14915
order.Bifidobacteriales.id.432	order	Bifidobacteriales	2	136547067	rs73958638	A	G	0.112244	0.0242712	2.36e-06	11148
order.Bifidobacteriales.id.432	order	Bifidobacteriales	2	136686393	rs177917	A	G	0.0738401	0.0156323	2.37e-06	14915
order.Bifidobacteriales.id.432	order	Bifidobacteriales	2	136773638	rs7604460	T	C	0.078751	0.0163237	2.38e-06	14795
order.Bifidobacteriales.id.432	order	Bifidobacteriales	2	135672187	rs62168891	C	T	0.0555486	0.0119072	2.43e-06	14915
order.Bifidobacteriales.id.432	order	Bifidobacteriales	5	169747593	rs41389446	G	T	-0.086639	0.0184074	2.47e-06	13923
order.Bifidobacteriales.id.432	order	Bifidobacteriales	2	136490266	rs60902646	T	C	0.0951119	0.0195206	2.47e-06	14915
order.Bifidobacteriales.id.432	order	Bifidobacteriales	2	136702118	rs12474975	A	T	0.077224	0.0162627	2.48e-06	14915
order.Bifidobacteriales.id.432	order	Bifidobacteriales	5	475408	rs11745923	T	G	0.0579759	0.0121021	2.49e-06	14914
order.Bifidobacteriales.id.432	order	Bifidobacteriales	2	136763242	rs12476127	A	G	0.0759434	0.0158625	2.51e-06	14915
order.Bifidobacteriales.id.432	order	Bifidobacteriales	2	136686114	rs112396243	C	T	0.0773463	0.0162569	2.6e-06	14915
order.Bifidobacteriales.id.432	order	Bifidobacteriales	2	135647659	rs6430555	A	C	0.05531	0.0119156	2.62e-06	14915
order.Bifidobacteriales.id.432	order	Bifidobacteriales	2	135643298	rs2053727	C	T	0.0552723	0.0119168	2.62e-06	14915
order.Bifidobacteriales.id.432	order	Bifidobacteriales	2	136688749	rs309161	G	A	0.0739527	0.0157028	2.67e-06	14915
order.Bifidobacteriales.id.432	order	Bifidobacteriales	2	135644978	rs2197579	C	T	0.0552277	0.0119146	2.72e-06	14915
order.Bifidobacteriales.id.432	order	Bifidobacteriales	2	135654338	rs1374291	T	C	0.05516	0.0119148	2.73e-06	14915
order.Bifidobacteriales.id.432	order	Bifidobacteriales	2	136672775	rs309170	C	T	0.0734574	0.0156435	2.8e-06	14915
order.Bifidobacteriales.id.432	order	Bifidobacteriales	2	135664556	rs12469411	C	T	0.0549278	0.0119242	2.81e-06	14915
order.Bifidobacteriales.id.432	order	Bifidobacteriales	2	136751488	rs10496738	C	T	0.0774404	0.0162593	2.89e-06	14915
order.Bifidobacteriales.id.432	order	Bifidobacteriales	5	169748235	rs79769806	A	G	-0.0856174	0.0183359	2.93e-06	13923
order.Bifidobacteriales.id.432	order	Bifidobacteriales	2	135616621	rs1446523	G	A	0.0548178	0.011946	2.94e-06	14915
order.Bifidobacteriales.id.432	order	Bifidobacteriales	2	136748779	rs721765	C	A	0.0772591	0.0162521	2.94e-06	14915
order.Bifidobacteriales.id.432	order	Bifidobacteriales	2	136863816	rs7569447	A	C	0.0768027	0.0169071	2.95e-06	14915
order.Bifidobacteriales.id.432	order	Bifidobacteriales	2	135762429	rs10174462	C	G	0.0714733	0.0147236	3.08e-06	14915
order.Bifidobacteriales.id.432	order	Bifidobacteriales	2	136701539	rs16832243	C	T	0.0766425	0.0162642	3.09e-06	14915
order.Bifidobacteriales.id.432	order	Bifidobacteriales	2	136506927	rs6430585	C	A	0.0697711	0.0144428	3.17e-06	14915
order.Bifidobacteriales.id.432	order	Bifidobacteriales	2	135768352	rs7575241	C	A	0.0706022	0.0146977	3.17e-06	14915
order.Bifidobacteriales.id.432	order	Bifidobacteriales	2	135610154	rs2053726	A	G	0.0545378	0.0119448	3.21e-06	14915
order.Bifidobacteriales.id.432	order	Bifidobacteriales	2	135616346	rs6430549	A	G	0.0545728	0.0119461	3.22e-06	14915
order.Bifidobacteriales.id.432	order	Bifidobacteriales	2	136702601	rs6743537	G	A	0.0754301	0.0159876	3.22e-06	14915
order.Bifidobacteriales.id.432	order	Bifidobacteriales	2	136670419	rs79826902	G	A	0.0766722	0.0162585	3.24e-06	14915
order.Bifidobacteriales.id.432	order	Bifidobacteriales	2	136653848	rs111682961	C	T	0.0766593	0.0162609	3.32e-06	14914
order.Bifidobacteriales.id.432	order	Bifidobacteriales	2	136684632	rs16832205	G	A	0.0764243	0.0162585	3.4e-06	14915
order.Bifidobacteriales.id.432	order	Bifidobacteriales	2	136793114	rs4954555	T	C	0.106541	0.0234515	3.48e-06	10039
order.Bifidobacteriales.id.432	order	Bifidobacteriales	5	518434	rs56302516	C	T	0.0621083	0.0134459	3.49e-06	14795
order.Bifidobacteriales.id.432	order	Bifidobacteriales	2	136684940	rs309159	C	T	0.0733979	0.0158535	3.51e-06	14915
order.Bifidobacteriales.id.432	order	Bifidobacteriales	2	135624008	rs3814358	A	C	0.054392	0.0119431	3.52e-06	14915
order.Bifidobacteriales.id.432	order	Bifidobacteriales	2	136708787	rs309120	G	C	0.0722351	0.0156432	3.59e-06	14915
order.Bifidobacteriales.id.432	order	Bifidobacteriales	2	135623517	rs7593370	C	T	0.0543508	0.0119438	3.6e-06	14915
order.Bifidobacteriales.id.432	order	Bifidobacteriales	2	135295180	rs621341	C	T	-0.055392	0.0123054	3.67e-06	14150
order.Bifidobacteriales.id.432	order	Bifidobacteriales	2	136563284	rs79954860	A	T	0.112085	0.0244096	3.72e-06	12180
order.Bifidobacteriales.id.432	order	Bifidobacteriales	2	189805077	rs7588568	C	A	-0.060716	0.0130605	3.73e-06	14913
order.Bifidobacteriales.id.432	order	Bifidobacteriales	6	14617591	rs857444	T	C	0.0553965	0.0120669	3.82e-06	14914
order.Bifidobacteriales.id.432	order	Bifidobacteriales	2	136924156	rs11684458	A	G	0.0629951	0.0140234	3.84e-06	14915
order.Bifidobacteriales.id.432	order	Bifidobacteriales	2	136691737	rs41269821	A	G	0.074003	0.0159592	3.87e-06	14909
order.Bifidobacteriales.id.432	order	Bifidobacteriales	2	136504101	rs7589832	A	C	0.0695719	0.0145415	3.88e-06	14915
order.Bifidobacteriales.id.432	order	Bifidobacteriales	2	136923693	rs2176716	C	T	0.0629245	0.014023	4.01e-06	14915
order.Bifidobacteriales.id.432	order	Bifidobacteriales	2	136663110	rs12464050	G	T	0.0759256	0.01627	4.03e-06	14914
order.Bifidobacteriales.id.432	order	Bifidobacteriales	2	136796019	rs57243841	A	G	0.0646143	0.0138674	4.05e-06	14795
order.Bifidobacteriales.id.432	order	Bifidobacteriales	5	528609	rs6880820	T	C	0.0642797	0.0143162	4.07e-06	14795
order.Bifidobacteriales.id.432	order	Bifidobacteriales	2	136429088	rs150183636	C	T	0.0963536	0.0202013	4.08e-06	14915
order.Bifidobacteriales.id.432	order	Bifidobacteriales	2	136451432	rs7574366	G	A	0.0955567	0.0201457	4.08e-06	14915
order.Bifidobacteriales.id.432	order	Bifidobacteriales	2	136921703	rs10180515	T	A	0.0630318	0.0140214	4.1e-06	14915
order.Bifidobacteriales.id.432	order	Bifidobacteriales	2	136667487	rs309166	C	T	0.0721406	0.0156443	4.11e-06	14915
order.Bifidobacteriales.id.432	order	Bifidobacteriales	2	189805784	rs62181700	A	G	-0.0604229	0.0130606	4.12e-06	14911
order.Bifidobacteriales.id.432	order	Bifidobacteriales	2	136692553	rs6711493	A	G	0.07082	0.0153575	4.13e-06	14915
order.Bifidobacteriales.id.432	order	Bifidobacteriales	2	136526981	rs60241067	A	T	0.0619683	0.01314	4.15e-06	14915
order.Bifidobacteriales.id.432	order	Bifidobacteriales	5	477634	rs4334924	G	A	0.0573996	0.0121886	4.16e-06	14910
order.Bifidobacteriales.id.432	order	Bifidobacteriales	5	422178	rs11742144	G	A	0.0567456	0.0121319	4.22e-06	14915
order.Bifidobacteriales.id.432	order	Bifidobacteriales	2	136447707	rs7570283	T	C	0.0923971	0.0194588	4.26e-06	14915
order.Bifidobacteriales.id.432	order	Bifidobacteriales	2	136656094	rs3098103	T	C	0.0756516	0.0162135	4.27e-06	14915
order.Bifidobacteriales.id.432	order	Bifidobacteriales	2	136500475	rs73958618	A	G	0.0689833	0.0145218	4.27e-06	14915
order.Bifidobacteriales.id.432	order	Bifidobacteriales	2	135284038	rs479980	A	C	-0.0557479	0.012237	4.29e-06	14146
order.Bifidobacteriales.id.432	order	Bifidobacteriales	2	136646582	rs59213715	A	C	0.0748055	0.0161878	4.3e-06	14915
order.Bifidobacteriales.id.432	order	Bifidobacteriales	2	136792923	rs4245838	C	T	0.105421	0.0234479	4.34e-06	10039
order.Bifidobacteriales.id.432	order	Bifidobacteriales	2	136635343	rs6728946	C	G	0.073481	0.0158577	4.39e-06	14915
order.Bifidobacteriales.id.432	order	Bifidobacteriales	2	136432121	rs6746633	G	A	0.0958164	0.0201962	4.44e-06	14915
order.Bifidobacteriales.id.432	order	Bifidobacteriales	2	136801201	rs4954556	G	A	0.11411	0.0256184	4.45e-06	8717
order.Bifidobacteriales.id.432	order	Bifidobacteriales	2	136680534	rs309158	A	G	0.0707332	0.0153004	4.45e-06	14915
order.Bifidobacteriales.id.432	order	Bifidobacteriales	2	135722143	rs1592	A	C	0.0546089	0.0117901	4.46e-06	14915
order.Bifidobacteriales.id.432	order	Bifidobacteriales	2	136663605	rs77096272	C	A	0.0755945	0.0162701	4.47e-06	14914
order.Bifidobacteriales.id.432	order	Bifidobacteriales	2	136654833	rs3098102	C	T	0.0717794	0.0156411	4.7e-06	14915
order.Bifidobacteriales.id.432	order	Bifidobacteriales	5	475463	rs11743825	C	T	0.056445	0.0121114	4.71e-06	14915
order.Bifidobacteriales.id.432	order	Bifidobacteriales	5	437586	rs55842567	G	A	0.0568864	0.0121195	4.73e-06	14915
order.Bifidobacteriales.id.432	order	Bifidobacteriales	5	418839	rs72711368	C	T	0.0570383	0.0123291	4.75e-06	14795
order.Bifidobacteriales.id.432	order	Bifidobacteriales	2	136922932	rs13387501	C	T	0.0624414	0.0140232	4.78e-06	14915
order.Bifidobacteriales.id.432	order	Bifidobacteriales	5	169747302	rs79106992	C	T	-0.0844015	0.0184106	4.83e-06	13923
order.Bifidobacteriales.id.432	order	Bifidobacteriales	5	542023	rs9800013	A	G	0.0652754	0.0145366	4.84e-06	14808
order.Bifidobacteriales.id.432	order	Bifidobacteriales	5	142793467	rs73797465	G	T	-0.0942612	0.0208421	4.85e-06	14795
order.Bifidobacteriales.id.432	order	Bifidobacteriales	2	136652491	rs586964	G	A	0.0749772	0.0161973	4.9e-06	14914
order.Bifidobacteriales.id.432	order	Bifidobacteriales	2	136723504	rs660002	C	T	0.0701831	0.0152985	4.93e-06	14915
order.Bifidobacteriales.id.432	order	Bifidobacteriales	5	428754	rs67665078	G	A	0.0531727	0.0116292	4.93e-06	14914
order.Bifidobacteriales.id.432	order	Bifidobacteriales	2	136656534	rs3099428	C	G	0.0716112	0.0156374	4.96e-06	14915
order.Bifidobacteriales.id.432	order	Bifidobacteriales	2	136506375	rs7556781	A	G	0.0682718	0.0144243	4.97e-06	14915
order.Bifidobacteriales.id.432	order	Bifidobacteriales	2	136652524	rs499483	G	A	0.0748495	0.0161867	4.99e-06	14914
order.Bifidobacteriales.id.432	order	Bifidobacteriales	2	136667301	rs309165	T	C	0.0702772	0.0153021	5e-06	14915
order.Bifidobacteriales.id.432	order	Bifidobacteriales	2	136711064	rs3112496	C	T	0.0710736	0.0156429	5.05e-06	14915
order.Bifidobacteriales.id.432	order	Bifidobacteriales	2	135344994	rs842356	A	G	0.0742056	0.0163818	5.09e-06	14795
order.Bifidobacteriales.id.432	order	Bifidobacteriales	2	135604967	rs1992764	C	T	0.054128	0.0119505	5.09e-06	14915
order.Bifidobacteriales.id.432	order	Bifidobacteriales	2	136922672	rs6711997	T	C	0.0620687	0.0139964	5.1e-06	14915
order.Bifidobacteriales.id.432	order	Bifidobacteriales	2	136694905	rs7573555	T	C	0.0728544	0.0158656	5.12e-06	14915
order.Bifidobacteriales.id.432	order	Bifidobacteriales	2	136669264	rs309167	C	T	0.0746169	0.0161807	5.12e-06	14915
order.Bifidobacteriales.id.432	order	Bifidobacteriales	2	136653925	rs614193	A	T	0.0715997	0.015644	5.14e-06	14914
order.Bifidobacteriales.id.432	order	Bifidobacteriales	5	476353	rs2230437	C	T	0.0554286	0.0119645	5.16e-06	14915
order.Bifidobacteriales.id.432	order	Bifidobacteriales	2	136715324	rs309142	T	C	0.0697699	0.0152955	5.19e-06	14915
order.Bifidobacteriales.id.432	order	Bifidobacteriales	6	14618107	rs861392	T	C	0.0548575	0.0121102	5.21e-06	14914
order.Bifidobacteriales.id.432	order	Bifidobacteriales	2	136648883	rs2839740	G	T	0.0747825	0.0162486	5.22e-06	14914
order.Bifidobacteriales.id.432	order	Bifidobacteriales	5	446923	rs12187440	G	A	0.0562594	0.0120796	5.25e-06	14914
order.Bifidobacteriales.id.432	order	Bifidobacteriales	2	136460324	rs2164918	T	G	0.09133	0.0194389	5.28e-06	14915
order.Bifidobacteriales.id.432	order	Bifidobacteriales	2	135762061	rs6712127	A	G	0.0694813	0.0146888	5.3e-06	14915
order.Bifidobacteriales.id.432	order	Bifidobacteriales	2	135291135	rs669759	T	C	-0.0544094	0.012307	5.33e-06	14150
order.Bifidobacteriales.id.432	order	Bifidobacteriales	5	428785	rs72717410	A	T	0.0562228	0.0121165	5.35e-06	14914
order.Bifidobacteriales.id.432	order	Bifidobacteriales	17	72897722	rs540489	G	T	-0.0632518	0.013817	5.37e-06	14688
order.Bifidobacteriales.id.432	order	Bifidobacteriales	2	136668123	rs7606267	T	C	0.0726952	0.0158598	5.37e-06	14915
order.Bifidobacteriales.id.432	order	Bifidobacteriales	5	429381	rs72717412	C	T	0.0563	0.0121304	5.42e-06	14915
order.Bifidobacteriales.id.432	order	Bifidobacteriales	2	136696608	rs112758679	A	C	0.0725841	0.0158656	5.42e-06	14915
order.Bifidobacteriales.id.432	order	Bifidobacteriales	5	437542	rs56104584	T	C	0.0565403	0.0121202	5.43e-06	14915
order.Bifidobacteriales.id.432	order	Bifidobacteriales	2	136746224	rs309118	G	C	0.0705296	0.0153511	5.44e-06	14914
order.Bifidobacteriales.id.432	order	Bifidobacteriales	2	136665711	rs75753154	T	C	0.072644	0.0158589	5.47e-06	14915
order.Bifidobacteriales.id.432	order	Bifidobacteriales	2	136656536	rs3099427	A	G	0.071316	0.0156382	5.48e-06	14915
order.Bifidobacteriales.id.432	order	Bifidobacteriales	2	136710554	rs895285	A	G	0.0742765	0.0162541	5.52e-06	14915
order.Bifidobacteriales.id.432	order	Bifidobacteriales	5	442571	rs56146525	A	C	0.0565298	0.0120884	5.54e-06	14915
order.Bifidobacteriales.id.432	order	Bifidobacteriales	2	136633962	rs1057031	G	A	0.072502	0.0158109	5.56e-06	14915
order.Bifidobacteriales.id.432	order	Bifidobacteriales	2	136449305	rs11896918	A	G	0.0936792	0.0201275	5.57e-06	14915
order.Bifidobacteriales.id.432	order	Bifidobacteriales	2	136418741	rs3769018	T	C	0.0942709	0.0201886	5.76e-06	14915
order.Bifidobacteriales.id.432	order	Bifidobacteriales	2	135353183	rs13410301	T	C	0.0541712	0.0118424	5.79e-06	14913
order.Bifidobacteriales.id.432	order	Bifidobacteriales	2	136815388	rs1960171	C	T	0.0598634	0.0130551	5.82e-06	14795
order.Bifidobacteriales.id.432	order	Bifidobacteriales	5	437667	rs56042615	G	A	0.0563945	0.0121204	5.83e-06	14915
order.Bifidobacteriales.id.432	order	Bifidobacteriales	2	136991517	rs12986776	G	C	0.0558425	0.0121862	5.91e-06	14915
order.Bifidobacteriales.id.432	order	Bifidobacteriales	2	136695705	rs113974791	T	G	0.07233	0.0158656	5.92e-06	14915
order.Bifidobacteriales.id.432	order	Bifidobacteriales	17	75348675	rs11655079	C	T	-0.0586146	0.0129952	5.92e-06	14912
order.Bifidobacteriales.id.432	order	Bifidobacteriales	2	135667131	rs766271	C	T	0.053927	0.0117908	5.98e-06	14915
order.Bifidobacteriales.id.432	order	Bifidobacteriales	18	4304187	rs677208	C	G	0.0728589	0.0164821	6e-06	14915
order.Bifidobacteriales.id.432	order	Bifidobacteriales	2	135609746	rs10432371	G	A	0.0531038	0.0119369	6.02e-06	14915
order.Bifidobacteriales.id.432	order	Bifidobacteriales	2	135420237	rs11688414	A	G	0.0540523	0.0119607	6.08e-06	14914
order.Bifidobacteriales.id.432	order	Bifidobacteriales	5	435626	rs11740891	A	G	0.0536701	0.0118179	6.11e-06	14795
order.Bifidobacteriales.id.432	order	Bifidobacteriales	5	428236	rs12188164	C	A	0.055826	0.0121245	6.17e-06	14915
order.Bifidobacteriales.id.432	order	Bifidobacteriales	2	135603959	rs10928519	C	T	0.0529462	0.0119457	6.26e-06	14915
order.Bifidobacteriales.id.432	order	Bifidobacteriales	5	428231	rs12188678	T	C	0.0557763	0.012125	6.26e-06	14915
order.Bifidobacteriales.id.432	order	Bifidobacteriales	5	423595	rs56346498	C	T	0.0558368	0.0121275	6.3e-06	14915
order.Bifidobacteriales.id.432	order	Bifidobacteriales	2	136665162	rs16832162	T	A	0.0721143	0.015859	6.39e-06	14915
order.Bifidobacteriales.id.432	order	Bifidobacteriales	5	428418	rs12188321	C	G	0.0525461	0.0116312	6.41e-06	14915
order.Bifidobacteriales.id.432	order	Bifidobacteriales	5	434722	rs34453673	G	C	0.0557914	0.0121014	6.43e-06	14914
order.Bifidobacteriales.id.432	order	Bifidobacteriales	2	136673546	rs309171	G	C	0.0716878	0.0157896	6.48e-06	14915
order.Bifidobacteriales.id.432	order	Bifidobacteriales	2	136648077	rs12472293	T	C	0.0715202	0.0157727	6.61e-06	14915
order.Bifidobacteriales.id.432	order	Bifidobacteriales	2	136622543	rs3087343	T	G	0.0724048	0.0159282	6.64e-06	14915
order.Bifidobacteriales.id.432	order	Bifidobacteriales	2	136674028	rs309172	A	G	0.0697186	0.0155396	6.64e-06	14915
order.Bifidobacteriales.id.432	order	Bifidobacteriales	5	424653	rs72717407	G	A	0.0556283	0.0121269	6.68e-06	14915
order.Bifidobacteriales.id.432	order	Bifidobacteriales	5	444810	rs72717432	G	A	0.0557505	0.0121285	6.69e-06	14795
order.Bifidobacteriales.id.432	order	Bifidobacteriales	2	136652953	rs503227	T	C	0.071754	0.0159132	6.71e-06	14914
order.Bifidobacteriales.id.432	order	Bifidobacteriales	5	437862	rs34847072	G	C	0.0559841	0.0121197	6.71e-06	14915
order.Bifidobacteriales.id.432	order	Bifidobacteriales	2	135803425	rs4954218	T	G	-0.0586443	0.0137795	6.71e-06	13923
order.Bifidobacteriales.id.432	order	Bifidobacteriales	2	136470978	rs73958614	A	C	0.0934629	0.0202656	6.78e-06	14915
order.Bifidobacteriales.id.432	order	Bifidobacteriales	18	4304418	rs676239	A	T	0.072311	0.0164779	6.8e-06	14915
order.Bifidobacteriales.id.432	order	Bifidobacteriales	2	135603690	rs1942051	A	G	0.0527079	0.0119457	6.8e-06	14915
order.Bifidobacteriales.id.432	order	Bifidobacteriales	2	136640101	rs78364332	T	C	0.0720034	0.0158577	6.82e-06	14915
order.Bifidobacteriales.id.432	order	Bifidobacteriales	2	136485096	rs7560412	C	T	0.0964028	0.0207474	6.82e-06	14910
order.Bifidobacteriales.id.432	order	Bifidobacteriales	15	92463303	rs7174549	T	C	0.0551726	0.0124655	6.87e-06	14915
order.Bifidobacteriales.id.432	order	Bifidobacteriales	2	136817769	rs75128007	A	G	0.0622368	0.0136161	6.87e-06	14795
order.Bifidobacteriales.id.432	order	Bifidobacteriales	2	136994454	rs11678502	T	C	0.0553237	0.0121838	6.9e-06	14915
order.Bifidobacteriales.id.432	order	Bifidobacteriales	2	136472107	rs7600925	A	G	0.0930366	0.020265	7.06e-06	14915
order.Bifidobacteriales.id.432	order	Bifidobacteriales	2	136817658	rs16832624	T	C	0.061264	0.0135612	7.07e-06	14795
order.Bifidobacteriales.id.432	order	Bifidobacteriales	2	137074850	rs12465599	G	A	0.0530218	0.0117672	7.13e-06	14915
order.Bifidobacteriales.id.432	order	Bifidobacteriales	5	442438	rs1056465	T	A	0.0558679	0.0120883	7.13e-06	14915
order.Bifidobacteriales.id.432	order	Bifidobacteriales	5	429124	rs72717411	C	G	0.0554799	0.0121242	7.15e-06	14915
order.Bifidobacteriales.id.432	order	Bifidobacteriales	2	136725459	rs75524146	C	T	0.0735259	0.0162586	7.23e-06	14915
order.Bifidobacteriales.id.432	order	Bifidobacteriales	4	161211924	rs10857328	A	T	0.0562	0.0126395	7.24e-06	14915
order.Bifidobacteriales.id.432	order	Bifidobacteriales	6	97406220	rs6899771	G	A	-0.0914312	0.0202604	7.28e-06	14150
order.Bifidobacteriales.id.432	order	Bifidobacteriales	5	423906	rs55932239	G	A	0.05545	0.0121278	7.3e-06	14915
order.Bifidobacteriales.id.432	order	Bifidobacteriales	5	448291	rs72717436	C	A	0.0554061	0.012092	7.43e-06	14915
order.Bifidobacteriales.id.432	order	Bifidobacteriales	2	135284307	rs606101	G	A	-0.0543969	0.0122491	7.54e-06	14147
order.Bifidobacteriales.id.432	order	Bifidobacteriales	2	136655582	rs3099429	T	A	0.0712803	0.0159044	7.65e-06	14915
order.Bifidobacteriales.id.432	order	Bifidobacteriales	5	423169	rs56182240	C	T	0.0553317	0.0121272	7.67e-06	14915
order.Bifidobacteriales.id.432	order	Bifidobacteriales	2	136105193	rs6707350	C	T	0.0813929	0.0188958	7.7e-06	14816
order.Bifidobacteriales.id.432	order	Bifidobacteriales	2	136618507	rs4988201	A	G	0.0718977	0.0159463	7.71e-06	14915
order.Bifidobacteriales.id.432	order	Bifidobacteriales	2	136818719	rs2090660	C	T	0.0617926	0.0136562	7.78e-06	14795
order.Bifidobacteriales.id.432	order	Bifidobacteriales	5	450102	rs6889494	C	T	0.055087	0.0120906	7.91e-06	14915
order.Bifidobacteriales.id.432	order	Bifidobacteriales	18	4304653	rs659440	T	A	0.0717888	0.0164778	7.93e-06	14915
order.Bifidobacteriales.id.432	order	Bifidobacteriales	5	430059	rs72717415	G	A	0.0552124	0.0121256	7.98e-06	14915
order.Bifidobacteriales.id.432	order	Bifidobacteriales	2	136641593	rs7581814	C	G	0.0714329	0.0158581	8.01e-06	14915
order.Bifidobacteriales.id.432	order	Bifidobacteriales	2	136707480	rs6750549	A	G	0.0718645	0.0159792	8.1e-06	14795
order.Bifidobacteriales.id.432	order	Bifidobacteriales	2	136700024	rs309150	T	A	0.0709674	0.0157932	8.14e-06	14915
order.Bifidobacteriales.id.432	order	Bifidobacteriales	2	136638113	rs79176913	C	A	0.0715104	0.015858	8.15e-06	14915
order.Bifidobacteriales.id.432	order	Bifidobacteriales	2	136477100	rs56784995	T	C	0.0918974	0.0201752	8.31e-06	14915
order.Bifidobacteriales.id.432	order	Bifidobacteriales	2	136960483	rs11688302	C	T	0.0566573	0.0128254	8.32e-06	14915
order.Bifidobacteriales.id.432	order	Bifidobacteriales	5	449701	rs72717440	A	T	0.0550106	0.0120898	8.33e-06	14915
order.Bifidobacteriales.id.432	order	Bifidobacteriales	2	137014023	rs4072434	G	C	0.0550044	0.01218	8.36e-06	14915
order.Bifidobacteriales.id.432	order	Bifidobacteriales	2	136640787	rs7561565	T	G	0.0710687	0.0157916	8.42e-06	14915
order.Bifidobacteriales.id.432	order	Bifidobacteriales	2	136068890	rs7572152	C	G	0.0807782	0.0189343	8.42e-06	14816
order.Bifidobacteriales.id.432	order	Bifidobacteriales	2	136402116	rs4954275	C	T	0.0915182	0.0200542	8.43e-06	14915
order.Bifidobacteriales.id.432	order	Bifidobacteriales	2	136690783	rs309162	T	A	0.0708802	0.0157917	8.46e-06	14915
order.Bifidobacteriales.id.432	order	Bifidobacteriales	2	136409574	rs2305165	A	C	0.0925491	0.020212	8.48e-06	14915
order.Bifidobacteriales.id.432	order	Bifidobacteriales	2	136806996	rs80261410	T	C	0.0616912	0.0136281	8.48e-06	14795
order.Bifidobacteriales.id.432	order	Bifidobacteriales	16	898055	rs12446429	C	T	0.0810099	0.019073	8.53e-06	14008
order.Bifidobacteriales.id.432	order	Bifidobacteriales	5	443236	rs115554641	C	G	0.0551615	0.012088	8.6e-06	14915
order.Bifidobacteriales.id.432	order	Bifidobacteriales	5	443676	rs11739543	G	A	0.0549576	0.0120881	8.63e-06	14915
order.Bifidobacteriales.id.432	order	Bifidobacteriales	4	1517826	rs55888705	G	A	0.053673	0.0120586	8.66e-06	14914
order.Bifidobacteriales.id.432	order	Bifidobacteriales	2	135600418	rs4954187	C	T	0.0522012	0.0119396	8.71e-06	14915
order.Bifidobacteriales.id.432	order	Bifidobacteriales	2	136618178	rs61253125	T	C	0.0714268	0.0159441	8.75e-06	14915
order.Bifidobacteriales.id.432	order	Bifidobacteriales	5	429818	rs72717414	C	G	0.0549486	0.0121232	8.75e-06	14915
order.Bifidobacteriales.id.432	order	Bifidobacteriales	2	137603404	rs10496759	C	G	0.0637133	0.0144305	8.8e-06	14914
order.Bifidobacteriales.id.432	order	Bifidobacteriales	2	136413225	rs189135960	C	T	0.092581	0.0201992	8.88e-06	14915
order.Bifidobacteriales.id.432	order	Bifidobacteriales	18	4304557	rs558520	T	C	0.0713608	0.0164781	8.95e-06	14915
order.Bifidobacteriales.id.432	order	Bifidobacteriales	5	418813	rs68005421	G	C	0.0553304	0.0123353	9.22e-06	14795
order.Bifidobacteriales.id.432	order	Bifidobacteriales	4	161211627	rs2349959	A	T	0.0555629	0.0126387	9.28e-06	14915
order.Bifidobacteriales.id.432	order	Bifidobacteriales	2	136726567	rs309154	C	T	0.0724728	0.0161787	9.29e-06	14915
order.Bifidobacteriales.id.432	order	Bifidobacteriales	2	136628121	rs4988163	G	T	0.0712086	0.0159372	9.5e-06	14915
order.Bifidobacteriales.id.432	order	Bifidobacteriales	2	135406395	rs13424016	G	A	0.0528714	0.0119611	9.54e-06	14914
order.Bifidobacteriales.id.432	order	Bifidobacteriales	2	136397433	rs4954274	G	A	0.0892079	0.0199658	9.6e-06	14915
order.Bifidobacteriales.id.432	order	Bifidobacteriales	2	137013606	rs10221893	T	C	0.0544993	0.0121803	9.68e-06	14915
order.Bifidobacteriales.id.432	order	Bifidobacteriales	2	135607333	rs4954189	G	A	0.0519075	0.0119371	9.83e-06	14915
order.Bifidobacteriales.id.432	order	Bifidobacteriales	2	136934529	rs11674937	G	C	0.060453	0.0140748	9.88e-06	14915
order.Bifidobacteriales.id.432	order	Bifidobacteriales	11	13098051	rs10831953	A	G	0.0537537	0.0123746	9.95e-06	14915
order.Burkholderiales.id.2874	order	Burkholderiales	2	239900775	rs62191117	G	A	0.0679995	0.0132471	2.79e-07	16975
order.Burkholderiales.id.2874	order	Burkholderiales	20	30596130	rs6087811	G	T	-0.101587	0.0198817	2.88e-07	16135
order.Burkholderiales.id.2874	order	Burkholderiales	20	30591039	rs78428620	C	T	-0.101893	0.0203427	5.28e-07	16136
order.Burkholderiales.id.2874	order	Burkholderiales	4	45642485	rs4033856	T	C	0.0833446	0.0167489	5.67e-07	15897
order.Burkholderiales.id.2874	order	Burkholderiales	2	239888758	rs12467854	C	G	0.0659334	0.0131966	5.91e-07	16984
order.Burkholderiales.id.2874	order	Burkholderiales	2	239893009	rs11679161	C	T	0.0645069	0.0131735	9.07e-07	16989
order.Burkholderiales.id.2874	order	Burkholderiales	2	239892208	rs11683769	A	T	0.0642525	0.0131816	9.92e-07	16989
order.Burkholderiales.id.2874	order	Burkholderiales	2	239865055	rs4511740	A	G	0.062814	0.0128284	1.01e-06	17096
order.Burkholderiales.id.2874	order	Burkholderiales	3	193456274	rs2367850	C	G	0.06333	0.0130595	1.24e-06	16664
order.Burkholderiales.id.2874	order	Burkholderiales	20	30594699	rs8119189	C	A	-0.096803	0.0202978	1.78e-06	16136
order.Burkholderiales.id.2874	order	Burkholderiales	20	30589733	rs6087810	C	T	-0.0959385	0.0203551	2.42e-06	16135
order.Burkholderiales.id.2874	order	Burkholderiales	2	239868159	rs36119524	C	T	0.0627019	0.0133621	2.57e-06	16988
order.Burkholderiales.id.2874	order	Burkholderiales	2	239877738	rs4591362	G	A	0.0629179	0.0134926	2.67e-06	16989
order.Burkholderiales.id.2874	order	Burkholderiales	5	173497796	rs62395635	C	T	0.109911	0.0236375	2.9e-06	15062
order.Burkholderiales.id.2874	order	Burkholderiales	20	30598898	rs76625259	T	G	-0.0936526	0.0200638	2.91e-06	16136
order.Burkholderiales.id.2874	order	Burkholderiales	13	58689340	rs2321387	A	G	-0.0508514	0.0109588	3.26e-06	17095
order.Burkholderiales.id.2874	order	Burkholderiales	2	239877148	rs12477314	C	T	0.0620673	0.0134936	3.67e-06	16989
order.Burkholderiales.id.2874	order	Burkholderiales	9	84206018	rs72747231	G	C	-0.133729	0.0290738	3.76e-06	11315
order.Burkholderiales.id.2874	order	Burkholderiales	7	111285576	rs1859743	C	T	-0.0502032	0.0109857	3.94e-06	16989
order.Burkholderiales.id.2874	order	Burkholderiales	13	58599245	rs7988877	T	A	-0.0513971	0.0111936	4.02e-06	16664
order.Burkholderiales.id.2874	order	Burkholderiales	7	111285025	rs2613606	T	C	-0.0499561	0.0109264	4.13e-06	17092
order.Burkholderiales.id.2874	order	Burkholderiales	2	239875986	rs62191106	C	T	0.0618795	0.0134723	4.21e-06	16988
order.Burkholderiales.id.2874	order	Burkholderiales	13	25111456	rs9553336	T	G	0.0927416	0.0204462	4.23e-06	15594
order.Burkholderiales.id.2874	order	Burkholderiales	2	239864732	rs4507125	A	C	0.0609666	0.0132269	4.24e-06	17095
order.Burkholderiales.id.2874	order	Burkholderiales	2	239876527	rs62191107	T	C	0.061787	0.0134729	4.39e-06	16988
order.Burkholderiales.id.2874	order	Burkholderiales	1	153240013	rs1928341	G	A	0.0507782	0.0110587	4.52e-06	17096
order.Burkholderiales.id.2874	order	Burkholderiales	13	58708500	rs12867878	G	A	-0.0511254	0.0112417	4.65e-06	17097
order.Burkholderiales.id.2874	order	Burkholderiales	13	58595043	rs1581853	G	A	-0.0510032	0.0111943	4.72e-06	16664
order.Burkholderiales.id.2874	order	Burkholderiales	2	239893464	rs7593823	G	A	0.0599714	0.0130758	4.78e-06	17097
order.Burkholderiales.id.2874	order	Burkholderiales	3	70588939	rs7638039	C	T	0.0580987	0.012673	4.84e-06	17078
order.Burkholderiales.id.2874	order	Burkholderiales	2	239868927	rs34177861	G	A	0.061035	0.0134701	4.97e-06	16988
order.Burkholderiales.id.2874	order	Burkholderiales	13	58535792	rs9537878	G	A	-0.0498981	0.0109725	5.09e-06	17097
order.Burkholderiales.id.2874	order	Burkholderiales	13	58696106	rs7324740	A	G	-0.0512362	0.0112919	5.14e-06	17096
order.Burkholderiales.id.2874	order	Burkholderiales	1	153242805	rs10788864	A	T	0.0503699	0.0110648	5.21e-06	17088
order.Burkholderiales.id.2874	order	Burkholderiales	3	70592215	rs11128180	G	A	0.0582794	0.0128966	5.53e-06	17097
order.Burkholderiales.id.2874	order	Burkholderiales	1	153239586	rs2094636	C	G	0.0501996	0.0110617	5.58e-06	17096
order.Burkholderiales.id.2874	order	Burkholderiales	2	239893783	rs35945722	G	A	0.0620377	0.0138217	5.72e-06	16979
order.Burkholderiales.id.2874	order	Burkholderiales	13	58533627	rs7326330	T	C	-0.0496039	0.0109725	5.76e-06	17097
order.Burkholderiales.id.2874	order	Burkholderiales	13	58545246	rs9537886	C	A	-0.0496512	0.0109777	5.83e-06	17094
order.Burkholderiales.id.2874	order	Burkholderiales	13	58591107	rs9537916	G	A	-0.050451	0.0111943	6.01e-06	16664
order.Burkholderiales.id.2874	order	Burkholderiales	18	26569901	rs9964679	G	A	0.052509	0.011504	6.06e-06	17097
order.Burkholderiales.id.2874	order	Burkholderiales	1	153238503	rs1410861	A	G	0.0500357	0.0110575	6.2e-06	17096
order.Burkholderiales.id.2874	order	Burkholderiales	7	111294074	rs2040996	C	T	-0.0491955	0.0109282	6.21e-06	17088
order.Burkholderiales.id.2874	order	Burkholderiales	2	239881309	rs4308141	C	G	0.0610619	0.0134694	6.23e-06	16988
order.Burkholderiales.id.2874	order	Burkholderiales	13	58545245	rs9537885	G	A	-0.0494824	0.0109775	6.24e-06	17094
order.Burkholderiales.id.2874	order	Burkholderiales	13	58541519	rs9537883	G	T	-0.049432	0.0109742	6.25e-06	17097
order.Burkholderiales.id.2874	order	Burkholderiales	1	153239426	rs10047202	C	T	0.0500087	0.0110582	6.27e-06	17096
order.Burkholderiales.id.2874	order	Burkholderiales	13	58530277	rs1926544	A	C	-0.0493727	0.0109729	6.4e-06	17097
order.Burkholderiales.id.2874	order	Burkholderiales	7	111287998	rs2528680	C	T	-0.0489022	0.0109281	6.59e-06	17097
order.Burkholderiales.id.2874	order	Burkholderiales	2	239875322	rs11124193	A	G	0.0606655	0.0134713	6.67e-06	16988
order.Burkholderiales.id.2874	order	Burkholderiales	13	58669068	rs9537941	A	C	-0.0491791	0.0109871	6.81e-06	17097
order.Burkholderiales.id.2874	order	Burkholderiales	1	153237922	rs6686895	A	G	0.0498192	0.0110577	6.82e-06	17095
order.Burkholderiales.id.2874	order	Burkholderiales	13	58565876	rs1036449	C	T	-0.0491956	0.0109794	6.86e-06	17095
order.Burkholderiales.id.2874	order	Burkholderiales	2	239864826	rs4521068	G	A	0.0598489	0.0133308	7.03e-06	16989
order.Burkholderiales.id.2874	order	Burkholderiales	13	58562244	rs9527747	C	G	-0.0490717	0.0109784	7.23e-06	17097
order.Burkholderiales.id.2874	order	Burkholderiales	7	111289472	rs1122678	T	C	-0.0486497	0.0109281	7.41e-06	17097
order.Burkholderiales.id.2874	order	Burkholderiales	7	111288089	rs2528681	G	C	-0.0486203	0.0109275	7.47e-06	17097
order.Burkholderiales.id.2874	order	Burkholderiales	13	58602233	rs9537922	T	C	-0.0488703	0.0109742	7.8e-06	17097
order.Burkholderiales.id.2874	order	Burkholderiales	7	111286879	rs2528678	C	T	-0.048603	0.0109554	7.9e-06	17097
order.Burkholderiales.id.2874	order	Burkholderiales	13	58662782	rs9537940	C	A	-0.0488057	0.0109859	7.98e-06	17097
order.Burkholderiales.id.2874	order	Burkholderiales	20	30604780	rs6579313	G	A	-0.0902348	0.0202394	7.99e-06	16136
order.Burkholderiales.id.2874	order	Burkholderiales	4	23588462	rs1511453	G	A	0.0910999	0.0199479	8e-06	17032
order.Burkholderiales.id.2874	order	Burkholderiales	13	58568049	rs9537904	G	A	-0.048777	0.0109786	8.17e-06	17096
order.Burkholderiales.id.2874	order	Burkholderiales	13	58496024	rs9537865	C	T	-0.0487992	0.0109716	8.23e-06	17096
order.Burkholderiales.id.2874	order	Burkholderiales	13	58511363	rs9537872	A	G	-0.0487408	0.010973	8.24e-06	17096
order.Burkholderiales.id.2874	order	Burkholderiales	13	58565101	rs1036450	T	A	-0.0487437	0.0109788	8.27e-06	17096
order.Burkholderiales.id.2874	order	Burkholderiales	13	58575268	rs9537908	T	C	-0.0487221	0.0109765	8.34e-06	17096
order.Burkholderiales.id.2874	order	Burkholderiales	2	239906429	rs13385989	A	C	0.0604511	0.0135703	8.4e-06	16664
order.Burkholderiales.id.2874	order	Burkholderiales	13	58600904	rs9537921	A	G	-0.0486818	0.0109748	8.41e-06	17097
order.Burkholderiales.id.2874	order	Burkholderiales	13	58566675	rs9527748	G	A	-0.0487007	0.0109793	8.44e-06	17096
order.Burkholderiales.id.2874	order	Burkholderiales	13	58674683	rs1470456	A	G	-0.0486834	0.0109872	8.48e-06	17097
order.Burkholderiales.id.2874	order	Burkholderiales	7	111285820	rs1544475	C	T	-0.0484383	0.0109552	8.54e-06	17097
order.Burkholderiales.id.2874	order	Burkholderiales	13	58602529	rs9569804	G	A	-0.0486437	0.0109743	8.6e-06	17097
order.Burkholderiales.id.2874	order	Burkholderiales	13	58497931	rs9569779	A	G	-0.0486794	0.0109716	8.63e-06	17097
order.Burkholderiales.id.2874	order	Burkholderiales	13	58693970	rs7322915	A	T	-0.0496872	0.0112434	8.66e-06	17097
order.Burkholderiales.id.2874	order	Burkholderiales	3	193463459	rs56104821	C	A	0.0572518	0.0128314	8.72e-06	17093
order.Burkholderiales.id.2874	order	Burkholderiales	13	58564927	rs1036451	T	C	-0.0486	0.0109786	8.8e-06	17096
order.Burkholderiales.id.2874	order	Burkholderiales	13	58599977	rs74692987	G	A	-0.0544635	0.0125187	8.84e-06	16664
order.Burkholderiales.id.2874	order	Burkholderiales	7	111292983	rs976935	C	A	-0.0482299	0.0109293	8.85e-06	17090
order.Burkholderiales.id.2874	order	Burkholderiales	20	30583907	rs74840119	G	C	-0.0905426	0.0203806	8.85e-06	16132
order.Burkholderiales.id.2874	order	Burkholderiales	13	58561539	rs9537900	A	G	-0.0486256	0.0109763	8.9e-06	17097
order.Burkholderiales.id.2874	order	Burkholderiales	13	58573937	rs7996696	G	A	-0.0485784	0.0109799	8.95e-06	17096
order.Burkholderiales.id.2874	order	Burkholderiales	13	58600859	rs9563572	C	T	-0.0485497	0.0109745	8.96e-06	17097
order.Burkholderiales.id.2874	order	Burkholderiales	13	58600727	rs9563571	T	C	-0.0485136	0.0109753	9.02e-06	17097
order.Burkholderiales.id.2874	order	Burkholderiales	13	58524895	rs2217928	T	C	-0.0485458	0.0109725	9.05e-06	17097
order.Burkholderiales.id.2874	order	Burkholderiales	13	58607843	rs1409526	A	G	-0.0485082	0.0109749	9.1e-06	17097
order.Burkholderiales.id.2874	order	Burkholderiales	2	239882327	rs11124197	T	C	0.0598381	0.0134736	9.17e-06	16986
order.Burkholderiales.id.2874	order	Burkholderiales	13	58675865	rs9527759	T	C	-0.0484161	0.0109873	9.43e-06	17097
order.Burkholderiales.id.2874	order	Burkholderiales	13	58570772	rs986833	A	G	-0.0484346	0.0109778	9.45e-06	17096
order.Burkholderiales.id.2874	order	Burkholderiales	13	58578107	rs7988274	A	C	-0.0483849	0.0109754	9.54e-06	17096
order.Burkholderiales.id.2874	order	Burkholderiales	7	111297819	rs2528688	G	A	-0.048136	0.0109393	9.55e-06	17096
order.Burkholderiales.id.2874	order	Burkholderiales	13	58576134	rs9569799	A	G	-0.0483817	0.0109771	9.57e-06	17096
order.Burkholderiales.id.2874	order	Burkholderiales	13	58608409	rs10444649	C	T	-0.0483756	0.0109751	9.7e-06	17097
order.Burkholderiales.id.2874	order	Burkholderiales	15	56786407	rs75242906	T	C	-0.120974	0.0281273	9.75e-06	10766
order.Burkholderiales.id.2874	order	Burkholderiales	13	58509432	rs7997285	C	T	-0.0483215	0.0109727	9.91e-06	17097
order.Burkholderiales.id.2874	order	Burkholderiales	13	58568714	rs7986644	A	G	-0.0483061	0.0109791	9.91e-06	17096
order.Burkholderiales.id.2874	order	Burkholderiales	2	239908365	rs10182740	G	A	0.061606	0.0139658	9.99e-06	17095
order.Clostridiales.id.1863	order	Clostridiales	4	152131744	rs6815608	C	T	0.104089	0.0210883	3.72e-07	16731
order.Clostridiales.id.1863	order	Clostridiales	21	40703251	rs112334273	A	G	0.0639383	0.0127404	4.07e-07	18217
order.Clostridiales.id.1863	order	Clostridiales	21	18567802	NA	T	C	0.255441	0.0508788	8.95e-07	3501
order.Clostridiales.id.1863	order	Clostridiales	4	161507301	rs6814436	C	T	0.0741858	0.0150814	9.06e-07	18336
order.Clostridiales.id.1863	order	Clostridiales	21	18572202	NA	C	T	0.251353	0.0507037	1.28e-06	3501
order.Clostridiales.id.1863	order	Clostridiales	18	48792829	rs72915163	C	T	-0.0580246	0.0120558	1.39e-06	18317
order.Clostridiales.id.1863	order	Clostridiales	4	161507152	rs4690986	C	G	0.0715593	0.0150158	2.01e-06	18336
order.Clostridiales.id.1863	order	Clostridiales	18	48788446	rs6508055	G	A	-0.0591847	0.0125288	2.58e-06	18340
order.Clostridiales.id.1863	order	Clostridiales	5	149077788	rs13179700	C	T	0.0510953	0.0109569	3.52e-06	18338
order.Clostridiales.id.1863	order	Clostridiales	12	5942519	rs10774377	G	A	0.0523003	0.0113859	3.81e-06	18330
order.Clostridiales.id.1863	order	Clostridiales	14	52494072	rs2273429	G	A	-0.0726191	0.0153105	4.17e-06	18337
order.Clostridiales.id.1863	order	Clostridiales	12	5943290	rs4764517	T	C	0.0516519	0.0113985	4.98e-06	18331
order.Clostridiales.id.1863	order	Clostridiales	12	5949771	rs10774378	C	T	0.0516653	0.0113879	5.04e-06	18339
order.Clostridiales.id.1863	order	Clostridiales	14	52495231	rs11844758	C	A	-0.0718262	0.0153071	5.09e-06	18340
order.Clostridiales.id.1863	order	Clostridiales	14	52493228	rs11846847	T	A	-0.0721247	0.015319	5.16e-06	18337
order.Clostridiales.id.1863	order	Clostridiales	5	149077133	rs9986136	G	A	0.0503029	0.0110346	5.37e-06	18340
order.Clostridiales.id.1863	order	Clostridiales	5	149076956	rs7731599	T	C	0.0500717	0.0110344	5.93e-06	18340
order.Clostridiales.id.1863	order	Clostridiales	5	149077655	rs11167476	C	T	0.0500428	0.0110236	5.96e-06	18339
order.Clostridiales.id.1863	order	Clostridiales	12	5949262	rs7964593	T	C	0.0510493	0.0113974	6.42e-06	18340
order.Clostridiales.id.1863	order	Clostridiales	6	163743050	rs6934062	C	G	0.0522397	0.0116116	7.09e-06	17859
order.Clostridiales.id.1863	order	Clostridiales	18	48789736	rs11082866	A	T	-0.0514799	0.0115577	7.89e-06	18321
order.Clostridiales.id.1863	order	Clostridiales	3	131371980	rs76767978	A	G	0.0699806	0.0156318	8.18e-06	18329
order.Clostridiales.id.1863	order	Clostridiales	5	35770550	rs72738886	C	T	0.0865333	0.0190392	8.42e-06	16934
order.Clostridiales.id.1863	order	Clostridiales	4	161527868	rs6536526	T	A	0.0659658	0.0148557	8.44e-06	18339
order.Clostridiales.id.1863	order	Clostridiales	6	12397187	rs76860606	G	C	0.094122	0.0225117	8.58e-06	17579
order.Clostridiales.id.1863	order	Clostridiales	4	161527350	rs6536525	G	C	0.0658184	0.0148539	8.79e-06	18339
order.Clostridiales.id.1863	order	Clostridiales	20	50803760	rs7269302	T	A	-0.0965346	0.0212006	8.84e-06	17405
order.Clostridiales.id.1863	order	Clostridiales	4	161526396	rs10517722	G	C	0.0655999	0.014838	9e-06	18339
order.Clostridiales.id.1863	order	Clostridiales	4	161522527	rs7667168	T	C	0.0655561	0.0149006	9.1e-06	18340
order.Clostridiales.id.1863	order	Clostridiales	14	52495727	rs1497088	G	C	-0.0698536	0.0153003	9.14e-06	18340
order.Clostridiales.id.1863	order	Clostridiales	4	7420184	rs13105690	C	T	-0.0527441	0.011818	9.37e-06	18340
order.Clostridiales.id.1863	order	Clostridiales	4	161525756	rs7687278	T	A	0.0654578	0.0148358	9.41e-06	18340
order.Clostridiales.id.1863	order	Clostridiales	20	50800275	rs6126494	T	G	-0.0967501	0.0211699	9.51e-06	17405
order.Clostridiales.id.1863	order	Clostridiales	2	231676041	rs10209007	C	G	0.0795424	0.0182427	9.6e-06	17812
order.Clostridiales.id.1863	order	Clostridiales	3	12870886	rs6442336	T	C	-0.0547729	0.0124169	9.63e-06	18333
order.Clostridiales.id.1863	order	Clostridiales	2	231678413	rs3792064	A	G	0.0796705	0.0182521	9.75e-06	17812
order.Clostridiales.id.1863	order	Clostridiales	5	105060362	rs1842454	A	G	-0.0543676	0.012734	9.92e-06	18340
order.Coriobacteriales.id.810	order	Coriobacteriales	10	65799217	rs719099	G	A	0.0778402	0.0155815	5.43e-07	17687
order.Coriobacteriales.id.810	order	Coriobacteriales	10	65800878	rs2458655	C	A	0.0779399	0.0157587	7.77e-07	17689
order.Coriobacteriales.id.810	order	Coriobacteriales	10	65801279	rs7078773	C	T	0.076006	0.0155861	1.12e-06	17689
order.Coriobacteriales.id.810	order	Coriobacteriales	10	65799626	rs56374305	C	G	0.100061	0.0206279	1.17e-06	17688
order.Coriobacteriales.id.810	order	Coriobacteriales	1	176571431	rs240104	C	T	-0.0603429	0.0126849	1.52e-06	17577
order.Coriobacteriales.id.810	order	Coriobacteriales	10	65803263	rs10995776	C	T	0.0817133	0.0174599	2.44e-06	17691
order.Coriobacteriales.id.810	order	Coriobacteriales	17	37376685	rs34739816	T	G	0.0965017	0.0207666	3.88e-06	16593
order.Coriobacteriales.id.810	order	Coriobacteriales	5	459415	rs80046645	G	C	0.25584	0.0561995	4.66e-06	3204
order.Coriobacteriales.id.810	order	Coriobacteriales	10	1922731	rs11250875	C	T	0.06075	0.0130939	4.83e-06	17690
order.Coriobacteriales.id.810	order	Coriobacteriales	12	11494021	rs1816223	G	A	-0.0586265	0.0129006	4.84e-06	17688
order.Coriobacteriales.id.810	order	Coriobacteriales	10	5644995	rs7898585	C	T	0.0731501	0.0164186	5.25e-06	17691
order.Coriobacteriales.id.810	order	Coriobacteriales	20	62072077	rs67561917	G	A	-0.0714367	0.0154113	5.39e-06	17333
order.Coriobacteriales.id.810	order	Coriobacteriales	5	125460084	rs76779974	G	C	0.0774888	0.0171877	5.63e-06	16419
order.Coriobacteriales.id.810	order	Coriobacteriales	10	1223742	rs4880783	T	G	0.056503	0.0125055	5.9e-06	17691
order.Coriobacteriales.id.810	order	Coriobacteriales	12	11497854	rs7977399	C	T	-0.0578302	0.0129126	6.07e-06	17689
order.Coriobacteriales.id.810	order	Coriobacteriales	10	5644918	rs7912120	G	A	0.0723713	0.0164094	6.24e-06	17691
order.Coriobacteriales.id.810	order	Coriobacteriales	14	39660509	rs8010111	A	G	-0.103377	0.0229286	6.9e-06	15996
order.Coriobacteriales.id.810	order	Coriobacteriales	12	11495092	rs7303392	C	T	-0.0572152	0.0128679	7.32e-06	17688
order.Coriobacteriales.id.810	order	Coriobacteriales	7	105084680	rs13307134	T	C	0.0565686	0.0126265	7.8e-06	17527
order.Coriobacteriales.id.810	order	Coriobacteriales	10	5644983	rs7896306	T	G	0.0716879	0.0164208	7.82e-06	17691
order.Coriobacteriales.id.810	order	Coriobacteriales	7	24464799	rs62448869	A	T	-0.0486059	0.0108982	7.87e-06	17527
order.Coriobacteriales.id.810	order	Coriobacteriales	12	11480228	rs1834859	T	G	-0.0572546	0.0130322	7.97e-06	17686
order.Coriobacteriales.id.810	order	Coriobacteriales	17	8121332	rs11656361	C	A	0.0773006	0.017553	8.02e-06	16665
order.Coriobacteriales.id.810	order	Coriobacteriales	15	86433579	rs11073596	G	T	0.0510212	0.0114339	8.14e-06	17527
order.Coriobacteriales.id.810	order	Coriobacteriales	9	136512906	rs3025411	G	A	0.0926543	0.0209468	8.27e-06	15671
order.Coriobacteriales.id.810	order	Coriobacteriales	19	52895166	rs12974142	A	G	0.0789796	0.0177205	8.51e-06	17413
order.Coriobacteriales.id.810	order	Coriobacteriales	7	24471610	rs60426889	G	T	-0.0504218	0.0113799	8.69e-06	17689
order.Coriobacteriales.id.810	order	Coriobacteriales	3	11654412	rs2442778	A	G	-0.116408	0.0258545	9.03e-06	13472
order.Coriobacteriales.id.810	order	Coriobacteriales	7	24464911	rs62448870	A	G	-0.0481038	0.0108949	9.5e-06	17527
order.Coriobacteriales.id.810	order	Coriobacteriales	1	179629191	rs7540303	T	C	0.0483227	0.0109062	9.62e-06	17691
order.Coriobacteriales.id.810	order	Coriobacteriales	19	55857777	rs45480394	G	T	-0.0504262	0.0113307	9.71e-06	17413
order.Coriobacteriales.id.810	order	Coriobacteriales	5	90471451	rs1397793	A	G	-0.0498855	0.0112446	9.77e-06	17527
order.Desulfovibrionales.id.3156	order	Desulfovibrionales	20	33694801	rs6058181	T	C	0.0836765	0.0166098	2.53e-07	15076
order.Desulfovibrionales.id.3156	order	Desulfovibrionales	20	33694580	rs6060239	T	C	0.0830265	0.0166498	3.67e-07	15076
order.Desulfovibrionales.id.3156	order	Desulfovibrionales	20	33694540	rs6060238	G	A	0.0826503	0.0166014	3.7e-07	15077
order.Desulfovibrionales.id.3156	order	Desulfovibrionales	20	33694210	rs6060237	A	G	0.0824553	0.0166015	3.97e-07	15077
order.Desulfovibrionales.id.3156	order	Desulfovibrionales	20	33694699	rs6060240	C	A	0.0819187	0.0167773	7.09e-07	14418
order.Desulfovibrionales.id.3156	order	Desulfovibrionales	9	81834426	rs17791387	G	A	-0.0727501	0.0154369	2.25e-06	15047
order.Desulfovibrionales.id.3156	order	Desulfovibrionales	1	203991605	rs2692012	G	A	0.112244	0.0253553	2.27e-06	13082
order.Desulfovibrionales.id.3156	order	Desulfovibrionales	17	2856662	rs4506934	T	C	-0.0953383	0.0201367	2.43e-06	15037
order.Desulfovibrionales.id.3156	order	Desulfovibrionales	10	11855599	rs11599763	C	T	-0.0554862	0.0117486	2.61e-06	15144
order.Desulfovibrionales.id.3156	order	Desulfovibrionales	1	203308383	rs16851319	C	G	-0.0729137	0.0150954	2.7e-06	15130
order.Desulfovibrionales.id.3156	order	Desulfovibrionales	9	15269705	rs112381107	T	C	0.21009	0.0456974	3.22e-06	4455
order.Desulfovibrionales.id.3156	order	Desulfovibrionales	17	2859595	rs55640204	A	G	-0.093324	0.020095	3.79e-06	15039
order.Desulfovibrionales.id.3156	order	Desulfovibrionales	16	71541641	rs9928243	A	C	-0.0544713	0.0117811	3.97e-06	15143
order.Desulfovibrionales.id.3156	order	Desulfovibrionales	21	45064961	rs2838334	A	G	0.0569024	0.0124223	4.17e-06	15144
order.Desulfovibrionales.id.3156	order	Desulfovibrionales	17	2856655	rs72821212	G	C	-0.0923987	0.0202372	5.32e-06	15039
order.Desulfovibrionales.id.3156	order	Desulfovibrionales	16	71541226	rs7199026	A	C	-0.0535544	0.011757	5.54e-06	15142
order.Desulfovibrionales.id.3156	order	Desulfovibrionales	10	11855549	rs35236973	T	A	-0.0531921	0.0117419	6.98e-06	15135
order.Desulfovibrionales.id.3156	order	Desulfovibrionales	2	233929283	rs3935584	T	C	-0.0524466	0.0115749	7.2e-06	15142
order.Desulfovibrionales.id.3156	order	Desulfovibrionales	15	96161065	rs62020470	G	A	-0.0573633	0.0129462	7.51e-06	15144
order.Desulfovibrionales.id.3156	order	Desulfovibrionales	15	96159374	rs7164160	T	A	-0.0572938	0.0129461	7.76e-06	15144
order.Desulfovibrionales.id.3156	order	Desulfovibrionales	3	31133401	rs186073	C	T	0.0529219	0.0118542	8.74e-06	14841
order.Desulfovibrionales.id.3156	order	Desulfovibrionales	8	57865378	rs72647048	C	T	-0.0772459	0.0170876	9e-06	15144
order.Desulfovibrionales.id.3156	order	Desulfovibrionales	8	57867671	rs55744759	G	A	-0.0773942	0.0170877	9.02e-06	15144
order.Desulfovibrionales.id.3156	order	Desulfovibrionales	15	96158885	rs7163129	T	C	-0.056691	0.0129463	9.62e-06	15144
order.Enterobacteriales.id.3468	order	Enterobacteriales	18	57672335	rs78143293	G	A	-0.0848521	0.0170415	1.2e-06	13572
order.Enterobacteriales.id.3468	order	Enterobacteriales	20	55340092	rs62210023	G	A	0.0606754	0.0130125	3.13e-06	13515
order.Enterobacteriales.id.3468	order	Enterobacteriales	20	55339620	rs6092361	G	A	0.060255	0.0129095	3.27e-06	13518
order.Enterobacteriales.id.3468	order	Enterobacteriales	20	55340353	rs73280755	A	G	0.0604209	0.013012	3.43e-06	13515
order.Enterobacteriales.id.3468	order	Enterobacteriales	11	2563450	rs111229068	T	A	0.110561	0.0241719	3.65e-06	12350
order.Enterobacteriales.id.3468	order	Enterobacteriales	20	55342297	rs6069871	G	A	0.059677	0.0130074	4.49e-06	13515
order.Enterobacteriales.id.3468	order	Enterobacteriales	2	42133542	rs2374342	A	C	0.0582927	0.0126195	4.52e-06	13577
[truncated: 11,667 more rows]

## Sheet: Supplementary Table 2
Supplementary Table S2. Causal Estimations of gut microbiota on HDL-C level in the primary analysis (IVW)
Exposure	Outcome	nSNP	Beta	SE	P-value	FDR
genus.LachnospiraceaeNK4A136group.id.11319	HDL-C	15	0.0215503	0.00616212	0.000470144	0.0921482
genus.Ruminiclostridium9.id.11357	HDL-C	9	0.0283222	0.00911891	0.00189713	0.146083
family.Lachnospiraceae.id.1987	HDL-C	11	0.0233934	0.00765251	0.00223596	0.146083
genus.Bifidobacterium.id.436	HDL-C	11	0.0202207	0.00722646	0.00513973	0.236898
genus.Sutterella.id.2896	HDL-C	8	-0.0236777	0.00862445	0.00604332	0.236898
genus.Anaerotruncus.id.2054	HDL-C	8	-0.0267871	0.0100243	0.00753508	0.246146
genus.Peptococcus.id.2037	HDL-C	14	-0.011091	0.00427407	0.00946056	0.256533
genus.Holdemania.id.2157	HDL-C	13	0.0152383	0.00599218	0.0109898	0.256533
genus.Parasutterella.id.2892	HDL-C	15	-0.0169595	0.00678986	0.012498	0.256533
genus.Coprococcus1.id.11301	HDL-C	8	0.0203425	0.00820892	0.0132084	0.256533
genus.Parabacteroides.id.954	HDL-C	6	0.0266312	0.0108823	0.0143973	0.256533
genus.Howardella.id.2000	HDL-C	10	0.00988563	0.00411882	0.01639	0.267703
genus.Escherichia.Shigella.id.3504	HDL-C	10	-0.0189896	0.00817163	0.0201339	0.303557
class.Clostridia.id.1859	HDL-C	9	0.022491	0.00980039	0.0217384	0.304338
order.Clostridiales.id.1863	HDL-C	9	0.0216836	0.00978294	0.0266593	0.348349
genus.RuminococcaceaeUCG004.id.11362	HDL-C	9	0.0155957	0.00716951	0.0296088	0.362708
genus.Collinsella.id.815	HDL-C	9	0.0216079	0.0101201	0.0327479	0.367122
class.Erysipelotrichia.id.2147	HDL-C	13	0.0184666	0.0089217	0.0384662	0.367122
family.Erysipelotrichaceae.id.2149	HDL-C	13	0.0184666	0.0089217	0.0384662	0.367122
order.Erysipelotrichales.id.2148	HDL-C	13	0.0184666	0.0089217	0.0384662	0.367122
family.BacteroidalesS24.7group.id.11173	HDL-C	7	0.0161817	0.00785262	0.0393345	0.367122
genus.LachnospiraceaeUCG001.id.11321	HDL-C	11	-0.0121878	0.006287	0.0525539	0.422247
class.Melainabacteria.id.1589	HDL-C	7	-0.012655	0.00657241	0.0541697	0.422247
genus.Butyricimonas.id.945	HDL-C	9	-0.0140304	0.00730523	0.0547824	0.422247
genus.DefluviitaleaceaeUCG011.id.11287	HDL-C	9	0.0151547	0.00790219	0.0551378	0.422247
genus.Clostridiumsensustricto1.id.1873	HDL-C	7	0.0152888	0.00800066	0.0560124	0.422247
family.ClostridialesvadinBB60group.id.11286	HDL-C	12	-0.0118874	0.00630366	0.0593233	0.430644
class.Bacilli.id.1673	HDL-C	13	-0.0130581	0.00719448	0.0695221	0.486655
genus.RuminococcaceaeUCG002.id.11360	HDL-C	16	0.0119686	0.00674267	0.0758899	0.512911
genus.FamilyXIIIUCG001.id.11294	HDL-C	8	0.0171803	0.00996421	0.0846717	0.553189
class.Methanobacteria.id.119	HDL-C	10	0.00702613	0.00436472	0.107452	0.588848
family.Methanobacteriaceae.id.121	HDL-C	10	0.00702613	0.00436472	0.107452	0.588848
order.Methanobacteriales.id.120	HDL-C	10	0.00702613	0.00436472	0.107452	0.588848
genus.Ruminococcus1.id.11373	HDL-C	6	-0.0171857	0.010712	0.108638	0.588848
genus.Actinomyces.id.423	HDL-C	7	-0.0131045	0.00817459	0.108917	0.588848
genus.Enterorhabdus.id.820	HDL-C	7	-0.0105602	0.00668136	0.113982	0.588848
order.NB1n.id.3953	HDL-C	11	-0.0069973	0.00448105	0.118399	0.588848
phylum.Proteobacteria.id.2375	HDL-C	12	0.0127113	0.00817073	0.119776	0.588848
genus.Prevotella9.id.11183	HDL-C	13	-0.00851111	0.00556545	0.126196	0.588848
genus.FamilyXIIIAD3011group.id.11293	HDL-C	6	0.0153606	0.0100464	0.126273	0.588848
genus.Coprococcus2.id.11302	HDL-C	9	0.0122544	0.00809731	0.13018	0.588848
genus.Coprobacter.id.949	HDL-C	8	-0.00911096	0.00607099	0.133424	0.588848
genus..Ruminococcustorquesgroup.id.14377	HDL-C	10	0.0123488	0.00830512	0.137043	0.588848
genus.Roseburia.id.2012	HDL-C	10	0.0126621	0.00852124	0.137292	0.588848
genus.Streptococcus.id.1853	HDL-C	14	-0.0105076	0.00708001	0.137777	0.588848
genus.Sellimonas.id.14369	HDL-C	4	0.00961004	0.00654051	0.141748	0.588848
genus..Eubacteriumnodatumgroup.id.11297	HDL-C	11	0.00624564	0.00425323	0.141983	0.588848
genus.RuminococcaceaeUCG003.id.11361	HDL-C	10	0.0110626	0.0076649	0.148941	0.588848
genus.Olsenella.id.822	HDL-C	11	-0.00661238	0.00460199	0.15076	0.588848
family.FamilyXIII.id.1957	HDL-C	9	0.0124273	0.00873331	0.154741	0.588848
genus.LachnospiraceaeFCS020group.id.11314	HDL-C	11	0.00968917	0.00681291	0.154975	0.588848
family.Clostridiaceae1.id.1869	HDL-C	10	-0.0145606	0.0102885	0.157	0.588848
family.Rikenellaceae.id.967	HDL-C	21	0.00940237	0.00667939	0.159229	0.588848
order.Bacillales.id.1674	HDL-C	9	-0.00568232	0.00406643	0.162301	0.589093
genus.RuminococcaceaeUCG013.id.11370	HDL-C	9	0.0123646	0.0091232	0.175324	0.622679
order.Rhodospirillales.id.2667	HDL-C	9	0.00882196	0.00656685	0.17914	0.622679
class.Alphaproteobacteria.id.2379	HDL-C	7	0.0133257	0.0099637	0.181085	0.622679
genus.Eggerthella.id.819	HDL-C	9	0.00695032	0.00527947	0.188013	0.625039
phylum.Cyanobacteria.id.1500	HDL-C	6	0.00875417	0.00669671	0.191133	0.625039
genus.Terrisporobacter.id.11348	HDL-C	5	0.0105567	0.00808475	0.191634	0.625039
genus.Flavonifractor.id.2059	HDL-C	3	0.0152543	0.0121893	0.210768	0.625039
order.Actinomycetales.id.420	HDL-C	5	-0.0126398	0.0102147	0.215936	0.625039
family.Actinomycetaceae.id.421	HDL-C	5	-0.0126218	0.010202	0.216018	0.625039
genus.RuminococcaceaeUCG005.id.11363	HDL-C	12	0.00964656	0.00787207	0.220419	0.625039
genus.Erysipelatoclostridium.id.11381	HDL-C	12	0.00728918	0.00595258	0.220748	0.625039
genus..Eubacteriumbrachygroup.id.11296	HDL-C	10	0.0052864	0.0043282	0.221941	0.625039
genus.Catenibacterium.id.2153	HDL-C	5	0.00816308	0.00669726	0.222894	0.625039
genus.Ruminiclostridium6.id.11356	HDL-C	13	-0.0088256	0.00727977	0.22538	0.625039
genus.Lactobacillus.id.1837	HDL-C	6	-0.00789935	0.00653266	0.226583	0.625039
family.Peptostreptococcaceae.id.2042	HDL-C	10	-0.00864163	0.00726539	0.234273	0.625039
genus.CandidatusSoleaferrea.id.11350	HDL-C	8	0.00744106	0.00637309	0.242978	0.625039
order.Burkholderiales.id.2874	HDL-C	5	0.0170083	0.0146239	0.244811	0.625039
genus.RuminococcaceaeUCG011.id.11368	HDL-C	4	-0.00738974	0.0063846	0.247096	0.625039
genus..Eubacteriumruminantiumgroup.id.11340	HDL-C	17	-0.00517025	0.00451132	0.25177	0.625039
genus.Gordonibacter.id.821	HDL-C	11	-0.00447134	0.00396182	0.259063	0.625039
class.Actinobacteria.id.419	HDL-C	13	0.00835242	0.00743385	0.261197	0.625039
family.Pasteurellaceae.id.3689	HDL-C	11	0.00646748	0.0057653	0.26195	0.625039
order.Pasteurellales.id.3688	HDL-C	11	0.00646748	0.0057653	0.26195	0.625039
class.Bacteroidia.id.912	HDL-C	10	-0.010387	0.00928086	0.263059	0.625039
order.Bacteroidales.id.913	HDL-C	10	-0.010387	0.00928086	0.263059	0.625039
genus..Eubacteriumfissicatenagroup.id.14373	HDL-C	4	-0.00751192	0.00679319	0.268813	0.625039
family.Ruminococcaceae.id.2050	HDL-C	10	-0.0084502	0.00769557	0.272179	0.625039
genus.Prevotella7.id.11182	HDL-C	7	0.00525254	0.00479278	0.273111	0.625039
genus.Adlercreutzia.id.812	HDL-C	8	0.00807214	0.00738775	0.274553	0.625039
genus.ErysipelotrichaceaeUCG003.id.11384	HDL-C	12	0.00746686	0.00684172	0.275109	0.625039
family.Lactobacillaceae.id.1836	HDL-C	8	-0.00629891	0.00578051	0.275854	0.625039
genus.Victivallis.id.2256	HDL-C	7	-0.00546264	0.00502966	0.277441	0.625039
family.Bifidobacteriaceae.id.433	HDL-C	12	0.00799133	0.00755029	0.289867	0.634722
order.Bifidobacteriales.id.432	HDL-C	12	0.00799133	0.00755029	0.289867	0.634722
genus.Barnesiella.id.944	HDL-C	10	-0.00905405	0.00863751	0.294535	0.634722
family.Rhodospirillaceae.id.2717	HDL-C	14	0.0068495	0.00660074	0.299416	0.634722
genus.Oscillospira.id.2064	HDL-C	8	0.00764368	0.00737223	0.29982	0.634722
order.Lactobacillales.id.1800	HDL-C	10	-0.00820653	0.00793723	0.301169	0.634722
genus.Ruminiclostridium5.id.11355	HDL-C	10	0.00918434	0.00900062	0.307533	0.638278
genus.Lachnospira.id.2004	HDL-C	6	0.0116367	0.0114473	0.309369	0.638278
genus..Ruminococcusgauvreauiigroup.id.11342	HDL-C	7	-0.00925014	0.00939856	0.325013	0.650197
class.Negativicutes.id.2164	HDL-C	5	-0.0116844	0.011874	0.325099	0.650197
order.Selenomonadales.id.2165	HDL-C	5	-0.0116844	0.011874	0.325099	0.650197
genus.Odoribacter.id.952	HDL-C	5	-0.0107884	0.0110612	0.329392	0.65213
class.Gammaproteobacteria.id.3303	HDL-C	6	0.0104779	0.0109953	0.340615	0.667605
genus.Romboutsia.id.11347	HDL-C	12	0.00611248	0.00654256	0.350168	0.679533
phylum.Firmicutes.id.1672	HDL-C	12	0.00783694	0.0084737	0.355042	0.682237
family.Desulfovibrionaceae.id.3169	HDL-C	6	0.00949209	0.0103761	0.360295	0.685611
genus.Senegalimassilia.id.11160	HDL-C	2	0.0115784	0.0129092	0.369767	0.694087
class.Betaproteobacteria.id.2867	HDL-C	9	0.00934343	0.0104624	0.371833	0.694087
genus.Desulfovibrio.id.3173	HDL-C	9	0.00581576	0.00660419	0.378526	0.699915
genus.RuminococcaceaeUCG010.id.11367	HDL-C	5	0.00870053	0.0101443	0.391071	0.700733
genus.Lactococcus.id.1851	HDL-C	8	0.00406965	0.00482237	0.39872	0.700733
order.Desulfovibrionales.id.3156	HDL-C	7	0.00814777	0.00970412	0.401121	0.700733
family.Prevotellaceae.id.960	HDL-C	13	0.00568319	0.00693419	0.41245	0.700733
class.Coriobacteriia.id.809	HDL-C	16	-0.00586907	0.00722372	0.416521	0.700733
family.Coriobacteriaceae.id.811	HDL-C	16	-0.00586907	0.00722372	0.416521	0.700733
order.Coriobacteriales.id.810	HDL-C	16	-0.00586907	0.00722372	0.416521	0.700733
genus.Hungatella.id.11306	HDL-C	5	-0.00728892	0.00900823	0.418435	0.700733
family.Christensenellaceae.id.1866	HDL-C	11	0.00674679	0.00836465	0.419906	0.700733
genus.Haemophilus.id.3698	HDL-C	6	0.00611984	0.0075975	0.420527	0.700733
genus.Phascolarctobacterium.id.2168	HDL-C	10	-0.00556051	0.00693103	0.4224	0.700733
genus.RuminococcaceaeNK4A214group.id.11358	HDL-C	14	0.00624797	0.0078199	0.4243	0.700733
genus..Eubacteriumxylanophilumgroup.id.14375	HDL-C	6	-0.00786678	0.00987037	0.425445	0.700733
genus.Holdemanella.id.11393	HDL-C	7	0.00508664	0.00645524	0.430705	0.703485
genus.Coprococcus3.id.11303	HDL-C	6	-0.00785869	0.0104938	0.453926	0.733284
genus.Blautia.id.1992	HDL-C	7	0.0072379	0.00971876	0.456432	0.733284
genus..Ruminococcusgnavusgroup.id.14376	HDL-C	7	0.00470614	0.00655036	0.472476	0.752889
genus.ChristensenellaceaeR.7group.id.11283	HDL-C	10	-0.00691371	0.00971857	0.476841	0.753717
family.Porphyromonadaceae.id.943	HDL-C	8	-0.00704752	0.0102266	0.490737	0.769475
phylum.Verrucomicrobia.id.3982	HDL-C	12	-0.00535194	0.00820756	0.514354	0.794629
family.Peptococcaceae.id.2024	HDL-C	7	0.00447751	0.00699004	0.521812	0.794629
genus.Anaerostipes.id.1991	HDL-C	8	-0.00793435	0.0124077	0.522518	0.794629
genus.Fusicatenibacter.id.11305	HDL-C	19	0.00431626	0.00679415	0.525238	0.794629
genus..Eubacteriumcoprostanoligenesgroup.id.11375	HDL-C	9	0.00578537	0.00920258	0.529566	0.794629
phylum.Bacteroidetes.id.905	HDL-C	11	0.00525291	0.00838692	0.531104	0.794629
phylum.Actinobacteria.id.400	HDL-C	11	0.00585481	0.00949288	0.537394	0.794764
genus.Alloprevotella.id.961	HDL-C	6	-0.00398761	0.0064959	0.539304	0.794764
genus.RuminococcaceaeUCG009.id.11366	HDL-C	7	-0.00419995	0.00697516	0.547088	0.800218
class.Deltaproteobacteria.id.3087	HDL-C	7	-0.00558933	0.00984655	0.570277	0.822129
genus.Intestinimonas.id.2062	HDL-C	17	0.00300324	0.00529317	0.570457	0.822129
genus.Eisenbergiella.id.11304	HDL-C	8	0.00314693	0.00568719	0.580034	0.829265
phylum.Euryarchaeota.id.55	HDL-C	10	0.00227033	0.0041449	0.58387	0.829265
genus.Oxalobacter.id.2978	HDL-C	8	-0.00265149	0.00497773	0.594261	0.837951
genus.Faecalibacterium.id.2057	HDL-C	10	0.00410654	0.00785169	0.600965	0.837971
genus.Paraprevotella.id.962	HDL-C	10	-0.0027795	0.0053417	0.602826	0.837971
genus.Bilophila.id.3170	HDL-C	9	0.00435281	0.00861774	0.61349	0.846139
order.Gastranaerophilales.id.1591	HDL-C	4	-0.00358027	0.00744663	0.630665	0.846139
family.Victivallaceae.id.2255	HDL-C	11	0.00183891	0.00383487	0.631566	0.846139
genus.Intestinibacter.id.11345	HDL-C	9	-0.00371408	0.00779886	0.633908	0.846139
genus.Veillonella.id.2198	HDL-C	6	-0.00400264	0.00861105	0.642056	0.846139
genus.LachnospiraceaeND3007group.id.11317	HDL-C	3	-0.00833542	0.0180359	0.643969	0.846139
genus.Subdoligranulum.id.2070	HDL-C	6	0.0047461	0.0103069	0.645175	0.846139
genus..Eubacteriumeligensgroup.id.14372	HDL-C	7	0.00518034	0.0113975	0.649458	0.846139
class.Lentisphaeria.id.2250	HDL-C	8	0.00220362	0.00494822	0.656077	0.846139
order.Victivallales.id.2254	HDL-C	8	0.00220362	0.00494822	0.656077	0.846139
family.Enterobacteriaceae.id.3469	HDL-C	4	-0.00562916	0.0128164	0.660507	0.846139
order.Enterobacteriales.id.3468	HDL-C	4	-0.00562916	0.0128164	0.660507	0.846139
class.Mollicutes.id.3920	HDL-C	12	0.00327125	0.00783825	0.676427	0.853843
phylum.Tenericutes.id.3919	HDL-C	12	0.00327125	0.00783825	0.676427	0.853843
genus.RikenellaceaeRC9gutgroup.id.11191	HDL-C	11	-0.00197642	0.00478525	0.679589	0.853843
family.Bacteroidaceae.id.917	HDL-C	7	0.00418104	0.0107948	0.698519	0.866517
genus.Bacteroides.id.918	HDL-C	7	0.00418104	0.0107948	0.698519	0.866517
genus.Butyricicoccus.id.2055	HDL-C	5	0.00381817	0.0101892	0.707863	0.872586
family.Alcaligenaceae.id.2875	HDL-C	11	0.0028568	0.0085041	0.736922	0.894205
genus..Eubacteriumoxidoreducensgroup.id.11339	HDL-C	3	-0.00271653	0.00858577	0.7517	0.894205
order.MollicutesRF9.id.11579	HDL-C	12	0.00233485	0.00758621	0.758253	0.894205
genus.LachnospiraceaeUCG004.id.11324	HDL-C	12	0.00226624	0.00736931	0.758445	0.894205
genus..Eubacteriumhalliigroup.id.11338	HDL-C	11	-0.00219674	0.00733873	0.764685	0.894205
genus.Akkermansia.id.4037	HDL-C	10	0.00208618	0.00699337	0.765468	0.894205
family.Verrucomicrobiaceae.id.4036	HDL-C	10	0.00208192	0.00699368	0.765943	0.894205
class.Verrucomicrobiae.id.4029	HDL-C	10	0.0020769	0.00699277	0.766462	0.894205
order.Verrucomicrobiales.id.4030	HDL-C	10	0.0020769	0.00699277	0.766462	0.894205
family.Defluviitaleaceae.id.1924	HDL-C	11	0.00194547	0.00747613	0.794691	0.913545
genus.Tyzzerella3.id.11335	HDL-C	8	-0.00134964	0.00519259	0.794928	0.913545
genus.Lachnoclostridium.id.11308	HDL-C	9	0.00245093	0.00955157	0.797488	0.913545
genus.Anaerofilum.id.2053	HDL-C	11	-0.00148661	0.00591874	0.801683	0.913545
genus.Methanobrevibacter.id.123	HDL-C	4	0.00151931	0.00629179	0.809187	0.913668
genus.Butyrivibrio.id.1993	HDL-C	10	-0.000928266	0.00393768	0.813635	0.913668
family.Streptococcaceae.id.1850	HDL-C	13	-0.00168438	0.00740578	0.820081	0.913668
genus.Ruminococcus2.id.11374	HDL-C	15	-0.0014664	0.00652712	0.822241	0.913668
genus.RuminococcaceaeUCG014.id.11371	HDL-C	9	-0.0019948	0.00902652	0.825098	0.913668
genus.LachnospiraceaeUCG010.id.11330	HDL-C	7	-0.00176002	0.00828779	0.831824	0.915465
phylum.Lentisphaerae.id.2238	HDL-C	9	0.000968023	0.0047002	0.836827	0.915465
family.Oxalobacteraceae.id.2966	HDL-C	11	-0.000907428	0.00451648	0.840765	0.915465
genus.LachnospiraceaeNC2004group.id.11316	HDL-C	9	-0.00128076	0.00656848	0.845404	0.915465
genus.Slackia.id.825	HDL-C	6	0.00163063	0.00892491	0.855029	0.920801
family.Acidaminococcaceae.id.2166	HDL-C	5	0.00162257	0.00977085	0.868108	0.928761
genus.Turicibacter.id.2162	HDL-C	6	-0.00131236	0.00813875	0.871898	0.928761
genus..Eubacteriumrectalegroup.id.14374	HDL-C	8	-0.00156861	0.0110651	0.887268	0.940024
genus..Eubacteriumventriosumgroup.id.11341	HDL-C	15	0.000694123	0.00710849	0.922213	0.959306
genus.Oscillibacter.id.2063	HDL-C	10	0.000585067	0.00605708	0.92305	0.959306
family.Veillonellaceae.id.2172	HDL-C	14	0.000627788	0.00666891	0.925001	0.959306
genus.Dialister.id.2183	HDL-C	9	0.000726341	0.00779654	0.925775	0.959306
family.FamilyXI.id.1936	HDL-C	6	-0.000424971	0.00483357	0.92994	0.959306
genus.Alistipes.id.968	HDL-C	10	0.000519176	0.00912904	0.954648	0.975872
genus.Marvinbryantia.id.2005	HDL-C	10	-0.000426202	0.00890141	0.961812	0.975872
genus.Dorea.id.1997	HDL-C	9	0.000383014	0.00862875	0.964595	0.975872
genus.Allisonella.id.2174	HDL-C	8	-0.000178465	0.00417628	0.965914	0.975872
genus.LachnospiraceaeUCG008.id.11328	HDL-C	8	-0.000175191	0.00613338	0.977213	0.982224
genus..Clostridiuminnocuumgroup.id.14397	HDL-C	6	5.18e-05	0.00564591	0.992676	0.992676
		1809

## Sheet: Supplementary Table 3
Supplementary Table S3. Causal Estimations of gut microbiota on LDL-C level in the primary analysis (IVW)
Exposure	Outcome	nSNP	Beta	SE	P-value	FDR
genus.Terrisporobacter.id.11348	LDL-C	5	0.0347684	0.00744484	3.01e-06	0.00058996
phylum.Actinobacteria.id.400	LDL-C	10	0.0315114	0.00891717	0.000409653	0.040146
genus.Lactobacillus.id.1837	LDL-C	8	0.016266	0.00581732	0.00517182	0.337892
family.Lachnospiraceae.id.1987	LDL-C	14	-0.018084	0.00709237	0.010779	0.359038
family.Enterobacteriaceae.id.3469	LDL-C	7	-0.0242273	0.00952711	0.010991	0.359038
order.Enterobacteriales.id.3468	LDL-C	7	-0.0242273	0.00952711	0.010991	0.359038
class.Alphaproteobacteria.id.2379	LDL-C	5	-0.0236925	0.00963605	0.0139429	0.390402
order.Gastranaerophilales.id.1591	LDL-C	9	0.0136415	0.00571905	0.0170665	0.41813
genus.Ruminococcus1.id.11373	LDL-C	10	0.0193704	0.00881192	0.0279347	0.501027
genus.ChristensenellaceaeR.7group.id.11283	LDL-C	7	0.0234009	0.0106684	0.028272	0.501027
genus.RuminococcaceaeUCG011.id.11368	LDL-C	8	-0.0096501	0.00444806	0.0300441	0.501027
genus..Eubacteriumrectalegroup.id.14374	LDL-C	7	0.0218491	0.0103245	0.0343244	0.501027
genus.Ruminiclostridium5.id.11355	LDL-C	10	0.0189145	0.00907832	0.037208	0.501027
family.Lactobacillaceae.id.1836	LDL-C	9	0.0112777	0.00555009	0.0421547	0.501027
class.Betaproteobacteria.id.2867	LDL-C	12	0.0158732	0.00797469	0.046541	0.501027
genus.Lachnoclostridium.id.11308	LDL-C	8	-0.0190874	0.00998694	0.0559742	0.501027
genus.Oscillospira.id.2064	LDL-C	8	-0.0151217	0.00799907	0.0587007	0.501027
genus.Prevotella9.id.11183	LDL-C	12	-0.0109388	0.00582841	0.0605445	0.501027
class.Melainabacteria.id.1589	LDL-C	10	0.0116779	0.0062466	0.0615564	0.501027
order.Lactobacillales.id.1800	LDL-C	15	-0.0141753	0.00770239	0.0657132	0.501027
genus.Phascolarctobacterium.id.2168	LDL-C	11	-0.0123162	0.00671462	0.0666192	0.501027
genus..Clostridiuminnocuumgroup.id.14397	LDL-C	9	0.00850979	0.00464268	0.0668104	0.501027
genus.ErysipelotrichaceaeUCG003.id.11384	LDL-C	17	-0.0107304	0.00587863	0.0679515	0.501027
genus.CandidatusSoleaferrea.id.11350	LDL-C	9	0.0109436	0.00603512	0.0697838	0.501027
phylum.Euryarchaeota.id.55	LDL-C	9	0.00795349	0.00441396	0.0715622	0.501027
family.Oxalobacteraceae.id.2966	LDL-C	12	-0.00768743	0.00427748	0.0723059	0.501027
genus.Senegalimassilia.id.11160	LDL-C	5	0.0140935	0.00785054	0.072617	0.501027
genus.Bifidobacterium.id.436	LDL-C	10	0.0140762	0.00784955	0.0729327	0.501027
genus.LachnospiraceaeUCG004.id.11324	LDL-C	14	-0.0121843	0.00686182	0.0757878	0.501027
genus.RuminococcaceaeUCG005.id.11363	LDL-C	11	-0.0160905	0.00908944	0.0766878	0.501027
genus.Coprococcus1.id.11301	LDL-C	12	0.0149603	0.00870539	0.0857029	0.541864
genus.Olsenella.id.822	LDL-C	11	-0.00758876	0.00448329	0.0905167	0.544748
genus.LachnospiraceaeUCG008.id.11328	LDL-C	11	0.00875929	0.0052055	0.0924335	0.544748
family.Bifidobacteriaceae.id.433	LDL-C	12	0.0124361	0.00763108	0.103172	0.544748
order.Bifidobacteriales.id.432	LDL-C	12	0.0124361	0.00763108	0.103172	0.544748
family.Bacteroidaceae.id.917	LDL-C	8	-0.0160479	0.00998135	0.107881	0.544748
genus.Bacteroides.id.918	LDL-C	8	-0.0160479	0.00998135	0.107881	0.544748
genus.Anaerotruncus.id.2054	LDL-C	13	0.0142496	0.00889341	0.109096	0.544748
genus.Butyrivibrio.id.1993	LDL-C	12	-0.00586878	0.00367791	0.110559	0.544748
genus.Peptococcus.id.2037	LDL-C	12	-0.00722354	0.00453472	0.111173	0.544748
genus.Collinsella.id.815	LDL-C	6	-0.0158943	0.0104859	0.129574	0.619428
genus.Lachnospira.id.2004	LDL-C	6	-0.0166918	0.0111648	0.134902	0.625278
genus.Dorea.id.1997	LDL-C	11	0.012492	0.00845072	0.139349	0.625278
genus.Marvinbryantia.id.2005	LDL-C	10	0.0117645	0.00805878	0.144334	0.625278
class.Actinobacteria.id.419	LDL-C	14	0.0106261	0.00730394	0.145712	0.625278
family.BacteroidalesS24.7group.id.11173	LDL-C	9	0.00912295	0.00628687	0.146749	0.625278
genus.Sellimonas.id.14369	LDL-C	6	-0.00750412	0.00523553	0.15177	0.632913
genus.Romboutsia.id.11347	LDL-C	12	0.0095047	0.0067037	0.15624	0.637981
family.Desulfovibrionaceae.id.3169	LDL-C	9	-0.0114098	0.00829544	0.168998	0.670767
genus.Eggerthella.id.819	LDL-C	7	-0.00895717	0.00657748	0.173263	0.670767
genus.Slackia.id.825	LDL-C	6	-0.0136512	0.0100542	0.174536	0.670767
genus..Eubacteriumxylanophilumgroup.id.14375	LDL-C	7	-0.012133	0.00922795	0.188574	0.708459
genus.Holdemanella.id.11393	LDL-C	8	-0.00824221	0.00631133	0.191573	0.708459
genus.Streptococcus.id.1853	LDL-C	16	0.0100124	0.00791988	0.206153	0.724914
order.Clostridiales.id.1863	LDL-C	7	-0.0140597	0.0111528	0.207435	0.724914
genus.LachnospiraceaeND3007group.id.11317	LDL-C	3	0.0200603	0.0161286	0.213585	0.724914
genus.Ruminiclostridium9.id.11357	LDL-C	9	0.0108674	0.00917859	0.236417	0.724914
genus.Butyricicoccus.id.2055	LDL-C	8	-0.00987937	0.00838283	0.238588	0.724914
order.NB1n.id.3953	LDL-C	13	-0.00514869	0.00440191	0.242143	0.724914
genus..Eubacteriumoxidoreducensgroup.id.11339	LDL-C	3	-0.0102254	0.00880824	0.245684	0.724914
family.Peptococcaceae.id.2024	LDL-C	10	0.00966658	0.00839779	0.249696	0.724914
genus.Alloprevotella.id.961	LDL-C	6	0.0056953	0.00497595	0.252389	0.724914
genus.Coprococcus3.id.11303	LDL-C	10	-0.0102614	0.00898998	0.253693	0.724914
family.Prevotellaceae.id.960	LDL-C	16	-0.00890574	0.00780986	0.254153	0.724914
order.Burkholderiales.id.2874	LDL-C	11	0.00930611	0.0082398	0.258725	0.724914
phylum.Firmicutes.id.1672	LDL-C	15	0.00894134	0.00797672	0.262318	0.724914
order.Rhodospirillales.id.2667	LDL-C	11	-0.00684845	0.00627189	0.274865	0.724914
genus.Intestinibacter.id.11345	LDL-C	8	0.00858725	0.00800702	0.283511	0.724914
genus.Oscillibacter.id.2063	LDL-C	10	-0.00659161	0.00619875	0.287611	0.724914
genus.Escherichia.Shigella.id.3504	LDL-C	10	-0.00930376	0.00875104	0.287709	0.724914
class.Gammaproteobacteria.id.3303	LDL-C	7	-0.0108965	0.0102812	0.289218	0.724914
class.Mollicutes.id.3920	LDL-C	10	-0.00983179	0.00931211	0.291057	0.724914
phylum.Tenericutes.id.3919	LDL-C	10	-0.00983179	0.00931211	0.291057	0.724914
genus.FamilyXIIIAD3011group.id.11293	LDL-C	11	0.00794383	0.00764555	0.298799	0.724914
genus.RuminococcaceaeUCG004.id.11362	LDL-C	11	-0.00684315	0.00665077	0.303514	0.724914
family.FamilyXIII.id.1957	LDL-C	8	-0.0094765	0.0092179	0.303925	0.724914
class.Coriobacteriia.id.809	LDL-C	14	-0.00782177	0.00772903	0.311539	0.724914
family.Coriobacteriaceae.id.811	LDL-C	14	-0.00782177	0.00772903	0.311539	0.724914
order.Coriobacteriales.id.810	LDL-C	14	-0.00782177	0.00772903	0.311539	0.724914
genus..Eubacteriumnodatumgroup.id.11297	LDL-C	9	0.00409902	0.00405755	0.31239	0.724914
genus.Flavonifractor.id.2059	LDL-C	2	-0.0182938	0.0181229	0.312769	0.724914
phylum.Lentisphaerae.id.2238	LDL-C	9	-0.00498773	0.00494778	0.313419	0.724914
phylum.Verrucomicrobia.id.3982	LDL-C	9	-0.00771858	0.00768913	0.315461	0.724914
genus.LachnospiraceaeNK4A136group.id.11319	LDL-C	15	0.00609697	0.00620162	0.325545	0.724914
genus.Oxalobacter.id.2978	LDL-C	11	-0.00426048	0.0043455	0.326871	0.724914
class.Erysipelotrichia.id.2147	LDL-C	13	-0.00762952	0.00787798	0.332814	0.724914
family.Erysipelotrichaceae.id.2149	LDL-C	13	-0.00762952	0.00787798	0.332814	0.724914
order.Erysipelotrichales.id.2148	LDL-C	13	-0.00762952	0.00787798	0.332814	0.724914
family.Streptococcaceae.id.1850	LDL-C	15	-0.00750194	0.00777066	0.334335	0.724914
family.Pasteurellaceae.id.3689	LDL-C	11	-0.00525883	0.00552597	0.341271	0.724914
order.Pasteurellales.id.3688	LDL-C	11	-0.00525883	0.00552597	0.341271	0.724914
genus.Fusicatenibacter.id.11305	LDL-C	19	-0.00609083	0.00642796	0.343357	0.724914
family.Porphyromonadaceae.id.943	LDL-C	10	0.0100847	0.010659	0.344086	0.724914
genus.Butyricimonas.id.945	LDL-C	12	-0.00587433	0.00625506	0.347663	0.724914
genus.Sutterella.id.2896	LDL-C	8	-0.00812813	0.00880282	0.355822	0.734116
genus.Ruminiclostridium6.id.11356	LDL-C	11	-0.00654516	0.00715835	0.360539	0.736101
genus.RuminococcaceaeUCG013.id.11370	LDL-C	12	0.00662269	0.00738515	0.369848	0.747322
genus.Alistipes.id.968	LDL-C	13	0.00873025	0.00995922	0.380704	0.755815
genus.Veillonella.id.2198	LDL-C	4	0.00939182	0.0107378	0.381764	0.755815
genus.LachnospiraceaeUCG010.id.11330	LDL-C	7	0.00727591	0.00841421	0.387194	0.758901
genus.Subdoligranulum.id.2070	LDL-C	8	-0.00782196	0.00918514	0.394443	0.759217
genus.FamilyXIIIUCG001.id.11294	LDL-C	8	0.0074498	0.00879459	0.396946	0.759217
genus.Anaerofilum.id.2053	LDL-C	8	-0.00450436	0.00534743	0.399597	0.759217
family.Alcaligenaceae.id.2875	LDL-C	15	0.0061463	0.00734727	0.40285	0.759217
genus.RuminococcaceaeUCG003.id.11361	LDL-C	11	-0.00611557	0.00738563	0.40765	0.760947
genus.Ruminococcus2.id.11374	LDL-C	15	0.00571707	0.00706304	0.418266	0.768962
genus.Prevotella7.id.11182	LDL-C	11	0.00348205	0.00433627	0.421972	0.768962
family.Rikenellaceae.id.967	LDL-C	16	0.00540018	0.00681142	0.427887	0.768962
genus.Haemophilus.id.3698	LDL-C	6	-0.00546733	0.00699324	0.434331	0.768962
family.Defluviitaleaceae.id.1924	LDL-C	11	-0.00446871	0.00571845	0.434535	0.768962
genus.RikenellaceaeRC9gutgroup.id.11191	LDL-C	11	-0.00372362	0.00477484	0.435484	0.768962
genus..Eubacteriumfissicatenagroup.id.14373	LDL-C	5	0.00468268	0.00607127	0.440537	0.770941
genus.RuminococcaceaeUCG002.id.11360	LDL-C	22	-0.00417242	0.0055382	0.451216	0.78264
genus.Enterorhabdus.id.820	LDL-C	5	-0.00658304	0.00909236	0.469054	0.79327
family.Acidaminococcaceae.id.2166	LDL-C	7	0.00771073	0.0107821	0.474519	0.79327
genus.Blautia.id.1992	LDL-C	13	-0.00537243	0.00760214	0.479753	0.79327
genus.Lactococcus.id.1851	LDL-C	6	0.00393735	0.00564204	0.485265	0.79327
genus.Bilophila.id.3170	LDL-C	12	-0.00489844	0.00709618	0.49001	0.79327
genus.Actinomyces.id.423	LDL-C	7	0.0045407	0.00660959	0.492091	0.79327
genus.LachnospiraceaeFCS020group.id.11314	LDL-C	13	0.00529449	0.00777316	0.495792	0.79327
genus.Akkermansia.id.4037	LDL-C	11	-0.0045229	0.00671669	0.500703	0.79327
class.Verrucomicrobiae.id.4029	LDL-C	11	-0.00451551	0.00671568	0.50134	0.79327
order.Verrucomicrobiales.id.4030	LDL-C	11	-0.00451551	0.00671568	0.50134	0.79327
family.Verrucomicrobiaceae.id.4036	LDL-C	11	-0.00451033	0.00671621	0.501864	0.79327
family.FamilyXI.id.1936	LDL-C	8	-0.00299715	0.00463344	0.517727	0.811797
genus.Turicibacter.id.2162	LDL-C	7	0.00476987	0.00763957	0.532389	0.811874
family.Peptostreptococcaceae.id.2042	LDL-C	11	-0.00423598	0.00681945	0.534493	0.811874
genus.Allisonella.id.2174	LDL-C	8	-0.0033469	0.00539215	0.534798	0.811874
genus.Odoribacter.id.952	LDL-C	4	0.00793218	0.0128207	0.536113	0.811874
genus.Hungatella.id.11306	LDL-C	3	-0.00498193	0.00829272	0.548	0.811874
class.Lentisphaeria.id.2250	LDL-C	8	-0.00300091	0.00502557	0.550422	0.811874
order.Victivallales.id.2254	LDL-C	8	-0.00300091	0.00502557	0.550422	0.811874
genus.Adlercreutzia.id.812	LDL-C	8	-0.00457957	0.00767882	0.550915	0.811874
genus..Eubacteriumcoprostanoligenesgroup.id.11375	LDL-C	10	0.0051578	0.00881333	0.558395	0.816757
genus.Methanobrevibacter.id.123	LDL-C	3	-0.00407257	0.00742887	0.583548	0.847226
order.Desulfovibrionales.id.3156	LDL-C	11	-0.00460929	0.00866519	0.594773	0.857173
phylum.Cyanobacteria.id.1500	LDL-C	7	0.00342354	0.0066812	0.608362	0.865189
genus.Howardella.id.2000	LDL-C	10	0.00240877	0.00483542	0.618377	0.865189
genus.Parabacteroides.id.954	LDL-C	6	-0.00696927	0.0142347	0.62442	0.865189
genus.Anaerostipes.id.1991	LDL-C	13	0.00425734	0.00870323	0.624723	0.865189
genus.LachnospiraceaeNC2004group.id.11316	LDL-C	9	-0.00271727	0.00559989	0.627509	0.865189
class.Deltaproteobacteria.id.3087	LDL-C	12	-0.00439389	0.00912426	0.630118	0.865189
family.Victivallaceae.id.2255	LDL-C	9	-0.00201279	0.00422542	0.633823	0.865189
family.ClostridialesvadinBB60group.id.11286	LDL-C	15	0.00306378	0.00654214	0.639559	0.865189
genus.Parasutterella.id.2892	LDL-C	11	-0.0031134	0.00665811	0.640064	0.865189
family.Clostridiaceae1.id.1869	LDL-C	6	0.00495177	0.0108151	0.647056	0.86865
genus..Eubacteriumhalliigroup.id.11338	LDL-C	15	0.00306019	0.00680223	0.652797	0.870395
family.Christensenellaceae.id.1866	LDL-C	11	-0.00330681	0.00756606	0.662069	0.872082
genus.Barnesiella.id.944	LDL-C	14	-0.00325944	0.0074787	0.662961	0.872082
order.MollicutesRF9.id.11579	LDL-C	13	0.0027344	0.00640181	0.669286	0.874533
genus..Ruminococcustorquesgroup.id.14377	LDL-C	9	-0.00364834	0.00896769	0.684132	0.883162
genus.Victivallis.id.2256	LDL-C	8	0.00177773	0.00438097	0.684901	0.883162
genus.Coprobacter.id.949	LDL-C	9	-0.00216549	0.0055939	0.69867	0.895029
phylum.Bacteroidetes.id.905	LDL-C	12	0.00287825	0.00756338	0.703537	0.895411
family.Rhodospirillaceae.id.2717	LDL-C	10	-0.00236251	0.00635811	0.71021	0.898072
genus.RuminococcaceaeUCG010.id.11367	LDL-C	6	-0.0034153	0.00939572	0.716235	0.899885
genus.RuminococcaceaeUCG009.id.11366	LDL-C	12	-0.00191675	0.00541829	0.723522	0.90325
genus.Eisenbergiella.id.11304	LDL-C	10	-0.00168328	0.00511952	0.74231	0.920776
genus.Faecalibacterium.id.2057	LDL-C	10	0.00234588	0.00740919	0.751534	0.920776
class.Clostridia.id.1859	LDL-C	8	-0.00354297	0.0111957	0.751654	0.920776
genus.Intestinimonas.id.2062	LDL-C	16	-0.00156731	0.00532896	0.768672	0.929691
class.Bacilli.id.1673	LDL-C	15	-0.00187276	0.00679911	0.782977	0.929691
genus.Catenibacterium.id.2153	LDL-C	5	-0.0014726	0.00540151	0.785139	0.929691
class.Methanobacteria.id.119	LDL-C	10	0.00106953	0.00396565	0.787391	0.929691
family.Methanobacteriaceae.id.121	LDL-C	10	0.00106953	0.00396565	0.787391	0.929691
order.Methanobacteriales.id.120	LDL-C	10	0.00106953	0.00396565	0.787391	0.929691
family.Veillonellaceae.id.2172	LDL-C	18	-0.00143169	0.00549182	0.794327	0.932264
genus.Roseburia.id.2012	LDL-C	13	-0.0019413	0.00763148	0.799202	0.932402
genus.Tyzzerella3.id.11335	LDL-C	12	-0.00119617	0.00494063	0.808696	0.937895
genus.Gordonibacter.id.821	LDL-C	12	-0.0010733	0.00459646	0.815368	0.939479
genus..Ruminococcusgnavusgroup.id.14376	LDL-C	12	0.00136823	0.00608867	0.822198	0.939479
genus.Erysipelatoclostridium.id.11381	LDL-C	15	-0.00135854	0.00612401	0.82444	0.939479
genus.Coprococcus2.id.11302	LDL-C	7	0.00179031	0.010417	0.863545	0.963469
genus.RuminococcaceaeNK4A214group.id.11358	LDL-C	11	-0.00143781	0.00909477	0.874385	0.963469
genus..Eubacteriumeligensgroup.id.14372	LDL-C	7	-0.00152079	0.0097244	0.875726	0.963469
genus.Desulfovibrio.id.3173	LDL-C	11	0.00111016	0.00778995	0.886675	0.963469
genus..Ruminococcusgauvreauiigroup.id.11342	LDL-C	12	0.000960507	0.00725198	0.89463	0.963469
phylum.Proteobacteria.id.2375	LDL-C	10	-0.00116882	0.00897064	0.896334	0.963469
genus.Clostridiumsensustricto1.id.1873	LDL-C	4	-0.00137776	0.0107675	0.898185	0.963469
genus.Holdemania.id.2157	LDL-C	12	-0.000696729	0.00550682	0.899319	0.963469
order.Actinomycetales.id.420	LDL-C	5	-0.000893427	0.0078258	0.909108	0.963469
family.Actinomycetaceae.id.421	LDL-C	5	-0.000887554	0.00781571	0.909586	0.963469
class.Bacteroidia.id.912	LDL-C	14	0.000729113	0.00720774	0.919426	0.963469
order.Bacteroidales.id.913	LDL-C	14	0.000729113	0.00720774	0.919426	0.963469
genus.Paraprevotella.id.962	LDL-C	13	-0.00045982	0.00525166	0.930229	0.963469
class.Negativicutes.id.2164	LDL-C	12	0.000820374	0.00968317	0.932483	0.963469
order.Selenomonadales.id.2165	LDL-C	12	0.000820374	0.00968317	0.932483	0.963469
family.Ruminococcaceae.id.2050	LDL-C	7	-0.000984542	0.0117428	0.933182	0.963469
genus.Dialister.id.2183	LDL-C	11	0.000652099	0.0083882	0.938035	0.963469
genus..Eubacteriumruminantiumgroup.id.11340	LDL-C	18	0.000337431	0.00435014	0.938172	0.963469
order.Bacillales.id.1674	LDL-C	9	0.000313902	0.00409453	0.938891	0.963469
genus.LachnospiraceaeUCG001.id.11321	LDL-C	13	0.000302603	0.00691129	0.965077	0.985182
genus..Eubacteriumventriosumgroup.id.11341	LDL-C	15	0.000203113	0.00733418	0.977906	0.993107
genus.RuminococcaceaeUCG014.id.11371	LDL-C	10	0.000131893	0.00747602	0.985924	0.996089
genus..Eubacteriumbrachygroup.id.11296	LDL-C	7	4.14e-05	0.0052018	0.993646	0.996309
genus.DefluviitaleaceaeUCG011.id.11287	LDL-C	9	2.86e-05	0.00618002	0.996309	0.996309
		1986

## Sheet: Supplementary Table 4
Supplementary Table S4. Causal Estimations of gut microbiota on TC level in the primary analysis (IVW)
Exposure	Outcome	nSNP	Beta	SE	P-value	FDR
genus.Terrisporobacter.id.11348	TC	5	0.0317643	0.00857296	0.000211246	0.041193
class.Alphaproteobacteria.id.2379	TC	7	-0.0237982	0.00777699	0.0022128	0.215748
genus.RikenellaceaeRC9gutgroup.id.11191	TC	9	-0.0114651	0.0039984	0.00413848	0.269001
genus.Oscillospira.id.2064	TC	8	-0.0188041	0.00722642	0.00926476	0.358687
family.Enterobacteriaceae.id.3469	TC	7	-0.0247833	0.00996385	0.012871	0.358687
order.Enterobacteriales.id.3468	TC	7	-0.0247833	0.00996385	0.012871	0.358687
genus.RuminococcaceaeUCG011.id.11368	TC	8	-0.0105925	0.00428767	0.0134941	0.358687
genus.Lactobacillus.id.1837	TC	7	0.014512	0.00600114	0.0155973	0.358687
phylum.Actinobacteria.id.400	TC	11	0.0200449	0.00836443	0.0165548	0.358687
genus.LachnospiraceaeUCG008.id.11328	TC	11	0.0111636	0.00501224	0.0259295	0.455259
genus.Sutterella.id.2896	TC	6	0.0215234	0.00971927	0.0267936	0.455259
genus.Butyrivibrio.id.1993	TC	12	-0.00771437	0.0035395	0.0292936	0.455259
genus.RuminococcaceaeUCG013.id.11370	TC	12	0.0143099	0.00711407	0.0442728	0.455259
genus..Clostridiuminnocuumgroup.id.14397	TC	9	0.00897509	0.00447328	0.044816	0.455259
family.Oxalobacteraceae.id.2966	TC	14	-0.00840629	0.00423138	0.0469606	0.455259
genus.Lachnospira.id.2004	TC	6	-0.0211588	0.0107541	0.049125	0.455259
genus.Methanobrevibacter.id.123	TC	6	-0.00976927	0.00502276	0.0517747	0.455259
genus..Eubacteriumxylanophilumgroup.id.14375	TC	8	-0.0159611	0.00832963	0.0553413	0.455259
genus.Peptococcus.id.2037	TC	13	-0.00801054	0.00421054	0.0571064	0.455259
family.Lactobacillaceae.id.1836	TC	9	0.0101703	0.00535067	0.0573339	0.455259
genus.Akkermansia.id.4037	TC	12	-0.0150372	0.00792361	0.0577271	0.455259
family.Desulfovibrionaceae.id.3169	TC	9	-0.0156391	0.00824403	0.0578249	0.455259
class.Verrucomicrobiae.id.4029	TC	12	-0.0150182	0.0079291	0.0582164	0.455259
order.Verrucomicrobiales.id.4030	TC	12	-0.0150182	0.0079291	0.0582164	0.455259
family.Verrucomicrobiaceae.id.4036	TC	12	-0.015013	0.00793107	0.0583665	0.455259
genus.LachnospiraceaeNK4A136group.id.11319	TC	15	0.01166	0.00636079	0.0667877	0.500908
phylum.Firmicutes.id.1672	TC	15	0.0118258	0.00692916	0.0878834	0.532385
genus.Olsenella.id.822	TC	7	-0.0083666	0.00494902	0.0909216	0.532385
genus.Anaerotruncus.id.2054	TC	10	0.0159454	0.00948381	0.0926991	0.532385
phylum.Verrucomicrobia.id.3982	TC	9	-0.0121602	0.0072536	0.0936524	0.532385
genus.CandidatusSoleaferrea.id.11350	TC	8	0.0102612	0.0061627	0.0959013	0.532385
genus.Senegalimassilia.id.11160	TC	5	0.0142391	0.0086117	0.0982363	0.532385
genus.Coprococcus1.id.11301	TC	9	0.0124934	0.00764383	0.102166	0.532385
class.Gammaproteobacteria.id.3303	TC	7	-0.0152568	0.00935755	0.103012	0.532385
genus.Lachnoclostridium.id.11308	TC	10	-0.0140445	0.00862234	0.103345	0.532385
family.Bifidobacteriaceae.id.433	TC	11	0.0125586	0.00774321	0.104828	0.532385
order.Bifidobacteriales.id.432	TC	11	0.0125586	0.00774321	0.104828	0.532385
genus.Marvinbryantia.id.2005	TC	10	0.0117168	0.00724664	0.105909	0.532385
family.Prevotellaceae.id.960	TC	12	-0.0112245	0.00695349	0.106477	0.532385
genus.ErysipelotrichaceaeUCG003.id.11384	TC	17	-0.00963082	0.00603621	0.110599	0.538085
genus.Turicibacter.id.2162	TC	7	0.0116638	0.00736233	0.113136	0.538085
genus.Dorea.id.1997	TC	11	0.0119654	0.00769515	0.119963	0.556972
family.Bacteroidaceae.id.917	TC	8	-0.0145768	0.0096162	0.129556	0.566919
genus.Bacteroides.id.918	TC	8	-0.0145768	0.0096162	0.129556	0.566919
order.NB1n.id.3953	TC	13	-0.00644152	0.00430255	0.134357	0.566919
order.Clostridiales.id.1863	TC	8	-0.0148072	0.00991615	0.135375	0.566919
genus.Faecalibacterium.id.2057	TC	9	0.0106396	0.00723341	0.141317	0.566919
genus.RuminococcaceaeUCG009.id.11366	TC	12	-0.0075922	0.00522489	0.1462	0.566919
class.Deltaproteobacteria.id.3087	TC	9	-0.0121945	0.00843682	0.148347	0.566919
class.Betaproteobacteria.id.2867	TC	12	0.0121539	0.00842341	0.149057	0.566919
genus.Coprococcus2.id.11302	TC	9	0.01437	0.0100303	0.151953	0.566919
genus..Eubacteriumrectalegroup.id.14374	TC	7	0.0141928	0.00994204	0.15342	0.566919
genus.LachnospiraceaeUCG004.id.11324	TC	14	-0.00936578	0.00661569	0.156866	0.566919
genus.FamilyXIIIUCG001.id.11294	TC	8	0.0110834	0.00783136	0.156993	0.566919
genus.Bifidobacterium.id.436	TC	11	0.00980822	0.00704559	0.16389	0.572446
order.Gastranaerophilales.id.1591	TC	9	0.00949203	0.00682663	0.164395	0.572446
family.Acidaminococcaceae.id.2166	TC	7	0.0105753	0.00809915	0.191646	0.649421
family.FamilyXIII.id.1957	TC	9	-0.0109824	0.00843966	0.193161	0.649421
class.Actinobacteria.id.419	TC	13	0.0104637	0.00820449	0.202182	0.665005
order.Rhodospirillales.id.2667	TC	13	-0.00778003	0.00613322	0.204617	0.665005
genus.Romboutsia.id.11347	TC	13	0.00801518	0.00641396	0.211428	0.667316
family.FamilyXI.id.1936	TC	8	-0.00607117	0.00487543	0.213037	0.667316
genus.Haemophilus.id.3698	TC	9	-0.00757035	0.00611336	0.215594	0.667316
family.Peptostreptococcaceae.id.2042	TC	12	-0.00780145	0.00637577	0.2211	0.673663
genus.Enterorhabdus.id.820	TC	7	-0.00954185	0.00792427	0.228539	0.674511
class.Melainabacteria.id.1589	TC	10	0.00775757	0.0064645	0.230129	0.674511
phylum.Bacteroidetes.id.905	TC	12	0.00870662	0.00728069	0.231755	0.674511
family.Pasteurellaceae.id.3689	TC	14	-0.0054484	0.00468466	0.244817	0.674653
order.Pasteurellales.id.3688	TC	14	-0.0054484	0.00468466	0.244817	0.674653
genus..Eubacteriumcoprostanoligenesgroup.id.11375	TC	9	0.0101643	0.00887475	0.252083	0.674653
genus..Eubacteriumhalliigroup.id.11338	TC	13	0.00730281	0.00639659	0.25359	0.674653
genus.Holdemanella.id.11393	TC	11	-0.00718352	0.00630258	0.25438	0.674653
genus.Butyricicoccus.id.2055	TC	8	-0.00933573	0.00830988	0.261246	0.674653
genus.Alloprevotella.id.961	TC	6	0.00665763	0.00596218	0.264147	0.674653
class.Bacilli.id.1673	TC	13	-0.00829064	0.00747173	0.267171	0.674653
genus.Odoribacter.id.952	TC	6	0.0135133	0.0121861	0.26747	0.674653
genus.Coprococcus3.id.11303	TC	10	-0.00899877	0.00816579	0.270458	0.674653
genus.Slackia.id.825	TC	6	-0.0148346	0.0134954	0.271665	0.674653
family.Lachnospiraceae.id.1987	TC	15	-0.0073049	0.00671871	0.276927	0.674653
genus.RuminococcaceaeUCG014.id.11371	TC	10	0.00777568	0.00720204	0.280299	0.674653
class.Clostridia.id.1859	TC	10	-0.00958902	0.00897966	0.285584	0.674653
genus.LachnospiraceaeND3007group.id.11317	TC	3	0.0200278	0.0188481	0.287967	0.674653
genus.Ruminiclostridium9.id.11357	TC	9	0.0098835	0.00939867	0.29299	0.674653
genus.Oscillibacter.id.2063	TC	11	-0.0059671	0.00569809	0.295003	0.674653
genus.Howardella.id.2000	TC	8	0.00472819	0.00451647	0.295156	0.674653
genus.FamilyXIIIAD3011group.id.11293	TC	11	0.00923124	0.0088615	0.297539	0.674653
genus..Eubacteriumoxidoreducensgroup.id.11339	TC	3	-0.00875977	0.00847187	0.301144	0.674978
order.Desulfovibrionales.id.3156	TC	11	-0.00880969	0.0086259	0.307109	0.680525
genus.Collinsella.id.815	TC	6	0.0101176	0.0101129	0.317084	0.683436
family.BacteroidalesS24.7group.id.11173	TC	9	0.00592688	0.00605526	0.32768	0.683436
order.Burkholderiales.id.2874	TC	11	0.00850839	0.00883623	0.335599	0.683436
genus.Desulfovibrio.id.3173	TC	7	0.00698877	0.00732072	0.339752	0.683436
genus.RuminococcaceaeUCG003.id.11361	TC	11	-0.00675522	0.00711011	0.342068	0.683436
genus.LachnospiraceaeFCS020group.id.11314	TC	11	0.0063995	0.00676142	0.343907	0.683436
genus.Veillonella.id.2198	TC	5	0.00849789	0.00910631	0.350723	0.683436
class.Bacteroidia.id.912	TC	14	0.00646582	0.00694133	0.351597	0.683436
order.Bacteroidales.id.913	TC	14	0.00646582	0.00694133	0.351597	0.683436
genus.Ruminiclostridium6.id.11356	TC	10	-0.00653388	0.00707022	0.355413	0.683436
phylum.Euryarchaeota.id.55	TC	12	0.00391925	0.0042532	0.356798	0.683436
class.Coriobacteriia.id.809	TC	13	-0.00713932	0.00775879	0.35749	0.683436
family.Coriobacteriaceae.id.811	TC	13	-0.00713932	0.00775879	0.35749	0.683436
order.Coriobacteriales.id.810	TC	13	-0.00713932	0.00775879	0.35749	0.683436
genus.Barnesiella.id.944	TC	14	-0.00659638	0.00726558	0.363934	0.689002
genus.ChristensenellaceaeR.7group.id.11283	TC	9	0.00947244	0.0106309	0.372915	0.695939
order.Lactobacillales.id.1800	TC	12	-0.00682748	0.00771043	0.375894	0.695939
family.Porphyromonadaceae.id.943	TC	9	0.00826367	0.00937962	0.378305	0.695939
family.Alcaligenaceae.id.2875	TC	15	0.00635042	0.00746414	0.394885	0.714267
genus.Sellimonas.id.14369	TC	6	-0.00427636	0.00503388	0.395594	0.714267
genus.Ruminococcus1.id.11373	TC	6	0.00876061	0.0104977	0.403986	0.716233
genus.Clostridiumsensustricto1.id.1873	TC	5	-0.0073009	0.00874939	0.404029	0.716233
genus..Eubacteriumeligensgroup.id.14372	TC	7	-0.00769126	0.00937297	0.411886	0.723584
genus.Oxalobacter.id.2978	TC	11	-0.0032591	0.00401445	0.416883	0.725822
class.Mollicutes.id.3920	TC	8	-0.00595513	0.00750077	0.427233	0.730793
phylum.Tenericutes.id.3919	TC	8	-0.00595513	0.00750077	0.427233	0.730793
genus.Phascolarctobacterium.id.2168	TC	11	-0.00500369	0.00646467	0.438927	0.744268
order.MollicutesRF9.id.11579	TC	13	0.00430903	0.00584952	0.461337	0.775524
genus.RuminococcaceaeUCG004.id.11362	TC	11	-0.00451024	0.00617856	0.465401	0.775668
genus.Allisonella.id.2174	TC	8	-0.00386391	0.005494	0.481871	0.791227
genus.Catenibacterium.id.2153	TC	5	0.00365212	0.0052045	0.482851	0.791227
genus.Alistipes.id.968	TC	13	0.00691313	0.0100789	0.492776	0.793794
genus.RuminococcaceaeUCG005.id.11363	TC	10	-0.00510162	0.00753343	0.498281	0.793794
genus.Anaerostipes.id.1991	TC	13	0.00529284	0.0078532	0.500329	0.793794
genus.LachnospiraceaeUCG010.id.11330	TC	8	-0.00512219	0.0076772	0.504648	0.793794
genus.Intestinibacter.id.11345	TC	9	0.0047425	0.00714841	0.507052	0.793794
family.Peptococcaceae.id.2024	TC	7	0.00452188	0.00684469	0.508843	0.793794
phylum.Lentisphaerae.id.2238	TC	9	-0.00396943	0.00610713	0.515714	0.798129
genus.Gordonibacter.id.821	TC	11	0.00266531	0.00429652	0.535033	0.821508
genus.Roseburia.id.2012	TC	13	0.00474093	0.00784856	0.54581	0.831507
genus.Victivallis.id.2256	TC	8	0.00240923	0.00421865	0.567938	0.858511
genus.Intestinimonas.id.2062	TC	17	-0.00320399	0.00586045	0.584576	0.876863
family.Rikenellaceae.id.967	TC	14	0.0037462	0.00698197	0.591577	0.880591
genus.Holdemania.id.2157	TC	12	0.00268211	0.00530208	0.612955	0.890078
genus.Butyricimonas.id.945	TC	12	-0.0034952	0.00691262	0.613119	0.890078
genus.Prevotella7.id.11182	TC	7	0.00239244	0.00473346	0.613256	0.890078
phylum.Proteobacteria.id.2375	TC	9	-0.00468379	0.00934455	0.616208	0.890078
genus.Subdoligranulum.id.2070	TC	8	-0.00432393	0.00884796	0.625059	0.896097
family.Defluviitaleaceae.id.1924	TC	11	-0.00265704	0.00550865	0.629565	0.896097
genus.Escherichia.Shigella.id.3504	TC	8	-0.00360531	0.00768167	0.638828	0.902691
family.Ruminococcaceae.id.2050	TC	10	0.00388347	0.00876143	0.657587	0.916548
genus..Eubacteriumfissicatenagroup.id.14373	TC	7	-0.00217061	0.00490391	0.658035	0.916548
genus.Ruminiclostridium5.id.11355	TC	10	0.00482606	0.0111799	0.665978	0.91991
genus.LachnospiraceaeUCG001.id.11321	TC	10	0.00328961	0.0077165	0.669883	0.91991
family.Clostridiaceae1.id.1869	TC	7	-0.0036995	0.00883303	0.675344	0.920923
genus.LachnospiraceaeNC2004group.id.11316	TC	9	-0.00220482	0.00539234	0.682628	0.924393
genus.Dialister.id.2183	TC	11	0.00290847	0.00745832	0.696564	0.928472
family.Veillonellaceae.id.2172	TC	18	-0.00196394	0.00528878	0.710384	0.928472
genus.Fusicatenibacter.id.11305	TC	19	-0.00244284	0.00699866	0.727056	0.928472
family.ClostridialesvadinBB60group.id.11286	TC	13	-0.00203279	0.00583085	0.72737	0.928472
class.Methanobacteria.id.119	TC	10	-0.00131238	0.00381919	0.731127	0.928472
family.Methanobacteriaceae.id.121	TC	10	-0.00131238	0.00381919	0.731127	0.928472
order.Methanobacteriales.id.120	TC	10	-0.00131238	0.00381919	0.731127	0.928472
genus.Paraprevotella.id.962	TC	13	0.00156796	0.00468814	0.738038	0.928472
family.Christensenellaceae.id.1866	TC	11	-0.00292445	0.00886457	0.741473	0.928472
class.Lentisphaeria.id.2250	TC	8	-0.00213556	0.00652948	0.743619	0.928472
order.Victivallales.id.2254	TC	8	-0.00213556	0.00652948	0.743619	0.928472
genus..Ruminococcusgauvreauiigroup.id.11342	TC	12	-0.00262741	0.00816908	0.747734	0.928472
order.Bacillales.id.1674	TC	9	-0.00130568	0.00411361	0.750937	0.928472
genus.Coprobacter.id.949	TC	9	-0.00169089	0.0053845	0.753498	0.928472
genus..Eubacteriumventriosumgroup.id.11341	TC	15	0.00205422	0.00664135	0.757088	0.928472
genus.Prevotella9.id.11183	TC	11	-0.00177492	0.00589757	0.763447	0.928472
class.Erysipelotrichia.id.2147	TC	13	-0.00249353	0.00883111	0.777669	0.928472
family.Erysipelotrichaceae.id.2149	TC	13	-0.00249353	0.00883111	0.777669	0.928472
order.Erysipelotrichales.id.2148	TC	13	-0.00249353	0.00883111	0.777669	0.928472
genus.Anaerofilum.id.2053	TC	7	-0.00151438	0.00550161	0.783116	0.928472
genus.RuminococcaceaeNK4A214group.id.11358	TC	11	-0.00219454	0.00825287	0.790307	0.928472
genus..Eubacteriumnodatumgroup.id.11297	TC	10	0.000970737	0.00372968	0.794652	0.928472
genus..Eubacteriumbrachygroup.id.11296	TC	6	-0.001374	0.00541073	0.799542	0.928472
genus.Bilophila.id.3170	TC	11	-0.00225948	0.00891462	0.799914	0.928472
genus..Eubacteriumruminantiumgroup.id.11340	TC	18	0.00127507	0.00521544	0.806859	0.930991
family.Rhodospirillaceae.id.2717	TC	10	0.00131094	0.00598876	0.826727	0.948179
genus.Eisenbergiella.id.11304	TC	9	-0.00107245	0.00519565	0.836468	0.948179
class.Negativicutes.id.2164	TC	8	-0.00177446	0.00925558	0.847963	0.948179
order.Selenomonadales.id.2165	TC	8	-0.00177446	0.00925558	0.847963	0.948179
genus.Parasutterella.id.2892	TC	10	0.00128564	0.00674338	0.848798	0.948179
genus.Adlercreutzia.id.812	TC	8	-0.00117959	0.0067463	0.861198	0.948179
genus.RuminococcaceaeUCG002.id.11360	TC	22	0.00105571	0.00604476	0.861356	0.948179
genus.DefluviitaleaceaeUCG011.id.11287	TC	9	0.0010078	0.00595194	0.865543	0.948179
genus.Lactococcus.id.1851	TC	7	0.000817157	0.00506274	0.871774	0.948179
genus.Parabacteroides.id.954	TC	6	0.00163497	0.0102783	0.873614	0.948179
genus.Hungatella.id.11306	TC	3	0.00120273	0.0079988	0.880478	0.948179
genus.Blautia.id.1992	TC	13	0.00113503	0.00819077	0.889787	0.948179
genus.RuminococcaceaeUCG010.id.11367	TC	6	-0.00121373	0.00905445	0.893365	0.948179
family.Actinomycetaceae.id.421	TC	5	0.000981765	0.00752576	0.896207	0.948179
order.Actinomycetales.id.420	TC	5	0.000957853	0.00753548	0.898851	0.948179
genus.Ruminococcus2.id.11374	TC	15	0.000785066	0.00627147	0.900381	0.948179
genus.Flavonifractor.id.2059	TC	3	0.00139458	0.0117444	0.905478	0.948179
genus..Ruminococcusgnavusgroup.id.14376	TC	9	0.000588763	0.00550931	0.914895	0.948179
phylum.Cyanobacteria.id.1500	TC	7	0.000647392	0.00644243	0.919956	0.948179
genus.Actinomyces.id.423	TC	6	0.000691714	0.00697324	0.920983	0.948179
genus.Erysipelatoclostridium.id.11381	TC	15	-0.000550955	0.00576528	0.923867	0.948179
genus.Streptococcus.id.1853	TC	11	-0.000221144	0.00762694	0.976868	0.992566
family.Victivallaceae.id.2255	TC	10	0.000109871	0.00386064	0.977296	0.992566
genus.Eggerthella.id.819	TC	5	-0.000105937	0.00674403	0.987467	0.996673
genus..Ruminococcustorquesgroup.id.14377	TC	9	5.74e-05	0.00863709	0.994693	0.996673
genus.Tyzzerella3.id.11335	TC	10	1.98e-05	0.00474556	0.996673	0.996673
		1934

## Sheet: Supplementary Table 5
Supplementary Table S5. Causal Estimations of gut microbiota on TG level in the primary analysis (IVW)
Exposure	Outcome	nSNP	Beta	SE	P-value	FDR
genus.Oscillospira.id.2064	TG	8	-0.0270959	0.00733182	0.00021932	0.0429867
class.Coriobacteriia.id.809	TG	18	0.0210305	0.00681852	0.00204016	0.0945907
family.Coriobacteriaceae.id.811	TG	18	0.0210305	0.00681852	0.00204016	0.0945907
order.Coriobacteriales.id.810	TG	18	0.0210305	0.00681852	0.00204016	0.0945907
genus.Sutterella.id.2896	TG	8	0.0260708	0.00859276	0.00241303	0.0945907
genus.RikenellaceaeRC9gutgroup.id.11191	TG	8	-0.0128207	0.0043472	0.00318606	0.104078
genus..Eubacteriumbrachygroup.id.11296	TG	10	-0.0125556	0.0043576	0.0039603	0.110888
genus.Escherichia.Shigella.id.3504	TG	8	0.0217794	0.00816748	0.00766235	0.187728
genus.RuminococcaceaeUCG010.id.11367	TG	4	-0.0310606	0.0119161	0.00914444	0.199146
genus.DefluviitaleaceaeUCG011.id.11287	TG	9	-0.0173184	0.00680548	0.0109349	0.214325
family.Streptococcaceae.id.1850	TG	12	0.019108	0.00776865	0.013908	0.247816
genus.Streptococcus.id.1853	TG	12	0.0181	0.00761421	0.017448	0.284984
family.Rikenellaceae.id.967	TG	20	-0.013994	0.00605191	0.0207596	0.31299
family.BacteroidalesS24.7group.id.11173	TG	7	-0.0159985	0.00713651	0.0249751	0.349651
genus.Ruminiclostridium9.id.11357	TG	7	-0.0215276	0.0101652	0.0341946	0.446809
genus..Eubacteriumcoprostanoligenesgroup.id.11375	TG	10	0.0189642	0.00938664	0.0433478	0.531011
genus.Odoribacter.id.952	TG	7	0.0183933	0.00978505	0.0601436	0.619322
genus..Ruminococcustorquesgroup.id.14377	TG	9	-0.0170289	0.00932238	0.0677499	0.619322
order.Rhodospirillales.id.2667	TG	9	-0.012533	0.0068949	0.0691076	0.619322
class.Alphaproteobacteria.id.2379	TG	3	-0.0245268	0.0135961	0.0712376	0.619322
genus.Parasutterella.id.2892	TG	15	0.0124258	0.00695277	0.0739095	0.619322
genus.Bifidobacterium.id.436	TG	10	-0.011265	0.0063192	0.0746415	0.619322
family.Defluviitaleaceae.id.1924	TG	11	-0.0110085	0.00621995	0.0767494	0.619322
genus.Coprobacter.id.949	TG	9	0.00964336	0.00552941	0.0811567	0.619322
phylum.Cyanobacteria.id.1500	TG	8	-0.010832	0.00624604	0.0828797	0.619322
genus.Lachnospira.id.2004	TG	5	-0.0210883	0.012258	0.0853647	0.619322
genus.Actinomyces.id.423	TG	7	0.0156301	0.0090974	0.0857823	0.619322
genus.Veillonella.id.2198	TG	8	0.0154819	0.00908829	0.0884745	0.619322
class.Melainabacteria.id.1589	TG	7	0.00981806	0.00584245	0.0928658	0.627644
genus.Butyricicoccus.id.2055	TG	8	-0.012368	0.00761707	0.104435	0.663325
genus..Eubacteriumfissicatenagroup.id.14373	TG	5	0.00979027	0.00603784	0.104914	0.663325
genus.Parabacteroides.id.954	TG	6	-0.016215	0.0102459	0.113518	0.689419
genus.Prevotella9.id.11183	TG	15	0.00819251	0.00522506	0.116898	0.689419
family.Peptococcaceae.id.2024	TG	7	-0.0107871	0.00700781	0.123732	0.689419
family.Bacteroidaceae.id.917	TG	5	-0.0185883	0.0123872	0.133457	0.689419
genus.Bacteroides.id.918	TG	5	-0.0185883	0.0123872	0.133457	0.689419
genus..Ruminococcusgauvreauiigroup.id.11342	TG	9	-0.01191	0.00802336	0.137698	0.689419
family.Enterobacteriaceae.id.3469	TG	6	0.014971	0.0101962	0.142025	0.689419
order.Enterobacteriales.id.3468	TG	6	0.014971	0.0101962	0.142025	0.689419
family.Clostridiaceae1.id.1869	TG	10	0.0112508	0.00770527	0.144249	0.689419
family.Veillonellaceae.id.2172	TG	16	0.00852002	0.0058698	0.14664	0.689419
genus.Lactobacillus.id.1837	TG	6	0.00958551	0.00662172	0.147733	0.689419
genus.RuminococcaceaeUCG002.id.11360	TG	19	0.00813592	0.00580163	0.160811	0.732796
genus.Coprococcus2.id.11302	TG	9	-0.0107979	0.00777782	0.165047	0.732796
genus.Romboutsia.id.11347	TG	14	0.00926412	0.00672352	0.168244	0.732796
family.Lactobacillaceae.id.1836	TG	6	0.00863163	0.00647848	0.182744	0.778648
genus.Alloprevotella.id.961	TG	6	0.00582787	0.0048209	0.226711	0.840074
genus.LachnospiraceaeNK4A136group.id.11319	TG	15	-0.00768564	0.00658192	0.242932	0.840074
genus.LachnospiraceaeUCG010.id.11330	TG	7	0.00949632	0.00820916	0.247356	0.840074
genus.Butyricimonas.id.945	TG	12	0.00700727	0.00617355	0.256356	0.840074
class.Bacteroidia.id.912	TG	14	0.0100024	0.00884959	0.258363	0.840074
order.Bacteroidales.id.913	TG	14	0.0100024	0.00884959	0.258363	0.840074
genus.Blautia.id.1992	TG	8	0.0100561	0.00896188	0.261823	0.840074
genus..Eubacteriumhalliigroup.id.11338	TG	15	0.00737276	0.00673731	0.273816	0.840074
genus.Olsenella.id.822	TG	10	0.0047853	0.00437446	0.273991	0.840074
class.Betaproteobacteria.id.2867	TG	10	-0.00930339	0.00852869	0.275346	0.840074
genus..Eubacteriumruminantiumgroup.id.11340	TG	13	0.00553419	0.00509885	0.277753	0.840074
genus.Phascolarctobacterium.id.2168	TG	10	0.00739684	0.00694869	0.287105	0.840074
genus.RuminococcaceaeUCG009.id.11366	TG	9	0.00658049	0.00625549	0.292821	0.840074
class.Erysipelotrichia.id.2147	TG	13	-0.00809947	0.00777083	0.297276	0.840074
family.Erysipelotrichaceae.id.2149	TG	13	-0.00809947	0.00777083	0.297276	0.840074
order.Erysipelotrichales.id.2148	TG	13	-0.00809947	0.00777083	0.297276	0.840074
genus.Erysipelatoclostridium.id.11381	TG	15	-0.00583995	0.00567327	0.303301	0.840074
genus.Roseburia.id.2012	TG	12	0.00798149	0.0077773	0.304772	0.840074
family.Actinomycetaceae.id.421	TG	5	0.0126257	0.0123266	0.305711	0.840074
order.Actinomycetales.id.420	TG	5	0.0126163	0.0123491	0.306954	0.840074
genus.ErysipelotrichaceaeUCG003.id.11384	TG	17	-0.00682959	0.00672838	0.310086	0.840074
genus.Butyrivibrio.id.1993	TG	13	-0.00345084	0.00346604	0.319437	0.840074
family.FamilyXIII.id.1957	TG	11	0.00784283	0.0079608	0.324535	0.840074
genus.Holdemania.id.2157	TG	13	-0.00513263	0.00521155	0.324694	0.840074
genus.Collinsella.id.815	TG	7	0.00927793	0.00945218	0.326314	0.840074
class.Actinobacteria.id.419	TG	15	0.00650826	0.00675258	0.335137	0.840074
class.Methanobacteria.id.119	TG	10	-0.00375363	0.00391563	0.337746	0.840074
family.Methanobacteriaceae.id.121	TG	10	-0.00375363	0.00391563	0.337746	0.840074
order.Methanobacteriales.id.120	TG	10	-0.00375363	0.00391563	0.337746	0.840074
family.Alcaligenaceae.id.2875	TG	13	-0.00727836	0.00759768	0.338077	0.840074
genus..Clostridiuminnocuumgroup.id.14397	TG	9	0.00522059	0.00547674	0.340474	0.840074
genus.LachnospiraceaeFCS020group.id.11314	TG	13	-0.00664082	0.00708398	0.348531	0.840074
genus.Holdemanella.id.11393	TG	8	-0.00645419	0.00706407	0.360893	0.840074
genus.Anaerofilum.id.2053	TG	11	0.00403712	0.00445871	0.365229	0.840074
phylum.Bacteroidetes.id.905	TG	12	0.00694008	0.00775637	0.370916	0.840074
genus.RuminococcaceaeUCG004.id.11362	TG	7	-0.00698468	0.00793546	0.378759	0.840074
phylum.Verrucomicrobia.id.3982	TG	12	-0.00593749	0.00676445	0.38008	0.840074
genus.Ruminiclostridium5.id.11355	TG	10	-0.00999623	0.0115311	0.386002	0.840074
order.MollicutesRF9.id.11579	TG	12	-0.00537357	0.00634038	0.396708	0.840074
order.NB1n.id.3953	TG	10	-0.00396879	0.00469116	0.397545	0.840074
genus..Eubacteriumnodatumgroup.id.11297	TG	11	-0.00308724	0.00365734	0.398601	0.840074
genus.Catenibacterium.id.2153	TG	5	-0.00448745	0.00533436	0.400216	0.840074
genus.Tyzzerella3.id.11335	TG	13	0.00404144	0.00481313	0.401094	0.840074
class.Deltaproteobacteria.id.3087	TG	12	-0.00670144	0.00805027	0.405155	0.840074
genus.Anaerotruncus.id.2054	TG	5	0.00985426	0.011854	0.405804	0.840074
genus.Sellimonas.id.14369	TG	6	0.00418175	0.00512597	0.414615	0.840074
genus.Prevotella7.id.11182	TG	11	0.00358904	0.00444553	0.419472	0.840074
genus..Eubacteriumrectalegroup.id.14374	TG	9	-0.00799557	0.00993984	0.421168	0.840074
genus.RuminococcaceaeUCG011.id.11368	TG	5	0.00451992	0.00569173	0.427125	0.840074
family.Prevotellaceae.id.960	TG	10	0.00618219	0.00786873	0.432064	0.840074
genus.Eggerthella.id.819	TG	11	-0.00370715	0.00476053	0.436141	0.840074
genus.Fusicatenibacter.id.11305	TG	16	-0.00535967	0.00692247	0.438787	0.840074
class.Gammaproteobacteria.id.3303	TG	7	0.00756962	0.00978773	0.439298	0.840074
genus.Hungatella.id.11306	TG	3	0.00623627	0.00818674	0.446208	0.840074
family.Bifidobacteriaceae.id.433	TG	11	-0.00496283	0.00661722	0.453262	0.840074
order.Bifidobacteriales.id.432	TG	11	-0.00496283	0.00661722	0.453262	0.840074
family.Porphyromonadaceae.id.943	TG	7	-0.00790334	0.0108335	0.46568	0.840074
genus.LachnospiraceaeUCG001.id.11321	TG	13	-0.00419296	0.00576803	0.467268	0.840074
family.Acidaminococcaceae.id.2166	TG	4	0.00773347	0.0106578	0.468075	0.840074
genus.Akkermansia.id.4037	TG	10	-0.00493236	0.00691363	0.475583	0.840074
genus.Paraprevotella.id.962	TG	9	0.00391095	0.00549388	0.476543	0.840074
class.Verrucomicrobiae.id.4029	TG	10	-0.00492258	0.00691592	0.476604	0.840074
order.Verrucomicrobiales.id.4030	TG	10	-0.00492258	0.00691592	0.476604	0.840074
family.Verrucomicrobiaceae.id.4036	TG	10	-0.00491968	0.00691534	0.476827	0.840074
genus.Victivallis.id.2256	TG	6	0.00360194	0.00506518	0.477011	0.840074
order.Bacillales.id.1674	TG	9	0.00283082	0.00404247	0.483758	0.840074
genus.Turicibacter.id.2162	TG	7	-0.00606939	0.00869888	0.485351	0.840074
genus..Eubacteriumoxidoreducensgroup.id.11339	TG	5	0.00516304	0.0074555	0.488615	0.840074
family.Ruminococcaceae.id.2050	TG	10	0.00517269	0.00764586	0.498701	0.843223
genus.Desulfovibrio.id.3173	TG	11	-0.00384586	0.00600786	0.522082	0.843223
genus.CandidatusSoleaferrea.id.11350	TG	8	-0.00403597	0.00632094	0.523143	0.843223
class.Mollicutes.id.3920	TG	7	-0.00524184	0.00865449	0.544728	0.843223
phylum.Tenericutes.id.3919	TG	7	-0.00524184	0.00865449	0.544728	0.843223
genus..Ruminococcusgnavusgroup.id.14376	TG	8	0.00359402	0.00600297	0.549369	0.843223
genus..Eubacteriumxylanophilumgroup.id.14375	TG	6	-0.00579766	0.00975042	0.552106	0.843223
genus.Subdoligranulum.id.2070	TG	8	0.00536332	0.00903101	0.552594	0.843223
genus.Dorea.id.1997	TG	11	-0.00545347	0.00923584	0.554877	0.843223
genus.RuminococcaceaeUCG013.id.11370	TG	12	0.00429984	0.00728977	0.555294	0.843223
order.Burkholderiales.id.2874	TG	8	-0.00556441	0.00944415	0.555733	0.843223
genus.Gordonibacter.id.821	TG	12	-0.00234557	0.00398414	0.556045	0.843223
genus.Clostridiumsensustricto1.id.1873	TG	5	0.00573598	0.0101198	0.570844	0.843223
genus.FamilyXIIIUCG001.id.11294	TG	7	0.00476483	0.00848596	0.57446	0.843223
genus.Enterorhabdus.id.820	TG	7	0.00366196	0.00663462	0.580984	0.843223
class.Lentisphaeria.id.2250	TG	8	-0.00269881	0.00492033	0.583347	0.843223
order.Victivallales.id.2254	TG	8	-0.00269881	0.00492033	0.583347	0.843223
genus.Alistipes.id.968	TG	10	0.00494931	0.00904315	0.584173	0.843223
genus.Intestinibacter.id.11345	TG	13	0.0038156	0.00701422	0.586455	0.843223
genus..Eubacteriumventriosumgroup.id.11341	TG	15	0.00389488	0.00718276	0.587643	0.843223
order.Lactobacillales.id.1800	TG	10	-0.00503159	0.00931595	0.589124	0.843223
genus..Eubacteriumeligensgroup.id.14372	TG	7	-0.0058304	0.0108005	0.589317	0.843223
genus.RuminococcaceaeUCG003.id.11361	TG	11	-0.00440689	0.00816526	0.589396	0.843223
phylum.Proteobacteria.id.2375	TG	11	-0.00427843	0.00847247	0.613572	0.864402
genus.Flavonifractor.id.2059	TG	2	-0.00945608	0.018745	0.613939	0.864402
genus.Howardella.id.2000	TG	7	-0.00241842	0.00484172	0.61743	0.864402
genus.Allisonella.id.2174	TG	8	-0.00199315	0.00414417	0.63055	0.874262
order.Desulfovibrionales.id.3156	TG	12	-0.00388778	0.00815466	0.633536	0.874262
genus.Marvinbryantia.id.2005	TG	10	-0.00335838	0.00713485	0.637855	0.874262
phylum.Actinobacteria.id.400	TG	12	0.00369058	0.00798676	0.644018	0.876581
class.Negativicutes.id.2164	TG	8	0.00483308	0.010849	0.655968	0.878399
order.Selenomonadales.id.2165	TG	8	0.00483308	0.010849	0.655968	0.878399
genus.Ruminococcus1.id.11373	TG	10	-0.0046376	0.0105025	0.658799	0.878399
genus.Ruminiclostridium6.id.11356	TG	15	-0.00327303	0.00764758	0.668664	0.879025
genus.Terrisporobacter.id.11348	TG	5	-0.00377652	0.00897571	0.673939	0.879025
family.Christensenellaceae.id.1866	TG	8	-0.00396022	0.0094733	0.675917	0.879025
family.Victivallaceae.id.2255	TG	10	0.00163226	0.00395259	0.679635	0.879025
family.Peptostreptococcaceae.id.2042	TG	11	-0.00277446	0.00677692	0.682247	0.879025
genus.Senegalimassilia.id.11160	TG	3	0.00397479	0.00994912	0.689516	0.879025
genus.RuminococcaceaeUCG005.id.11363	TG	12	-0.00278181	0.0070016	0.691138	0.879025
genus.LachnospiraceaeND3007group.id.11317	TG	3	0.00741104	0.0189239	0.695336	0.879025
family.Lachnospiraceae.id.1987	TG	12	0.00311248	0.00806726	0.699632	0.879025
order.Gastranaerophilales.id.1591	TG	6	-0.00262753	0.00694946	0.705362	0.880458
genus.Barnesiella.id.944	TG	13	0.00265471	0.00713282	0.709757	0.880458
genus.Lachnoclostridium.id.11308	TG	10	-0.0029066	0.00884209	0.742365	0.915116
genus.Oxalobacter.id.2978	TG	11	0.00128318	0.00410906	0.754827	0.915874
family.ClostridialesvadinBB60group.id.11286	TG	11	0.00187233	0.00632096	0.76707	0.915874
class.Bacilli.id.1673	TG	13	-0.00236101	0.00797411	0.767165	0.915874
genus.Anaerostipes.id.1991	TG	8	0.00340203	0.0118305	0.773681	0.915874
family.Pasteurellaceae.id.3689	TG	13	0.00180227	0.00637293	0.77733	0.915874
order.Pasteurellales.id.3688	TG	13	0.00180227	0.00637293	0.77733	0.915874
genus.Intestinimonas.id.2062	TG	14	0.00153806	0.00557739	0.782727	0.915874
genus.Eisenbergiella.id.11304	TG	11	0.00158193	0.00573912	0.782825	0.915874
family.Oxalobacteraceae.id.2966	TG	14	-0.00106733	0.00391301	0.785035	0.915874
family.Desulfovibrionaceae.id.3169	TG	10	-0.00211972	0.00838138	0.800339	0.91962
class.Clostridia.id.1859	TG	10	-0.00229308	0.00911381	0.801346	0.91962
order.Clostridiales.id.1863	TG	10	-0.00228385	0.00912288	0.802322	0.91962
genus.LachnospiraceaeNC2004group.id.11316	TG	9	0.00131031	0.00552821	0.81264	0.926032
genus.Faecalibacterium.id.2057	TG	8	0.00183507	0.00822275	0.823404	0.932873
phylum.Euryarchaeota.id.55	TG	12	-0.00104496	0.00481687	0.828257	0.932979
genus.Peptococcus.id.2037	TG	14	0.000851172	0.00417569	0.838479	0.937627
genus.RuminococcaceaeUCG014.id.11371	TG	11	-0.00177578	0.00890566	0.841951	0.937627
genus.LachnospiraceaeUCG004.id.11324	TG	11	-0.00133215	0.00762336	0.861279	0.952575
phylum.Lentisphaerae.id.2238	TG	9	-0.000808934	0.0047614	0.865093	0.952575
genus.Lactococcus.id.1851	TG	9	0.000742892	0.00476757	0.876173	0.955244
genus.Methanobrevibacter.id.123	TG	3	-0.00111227	0.00733544	0.879479	0.955244
genus.Ruminococcus2.id.11374	TG	15	0.00115864	0.00781501	0.882139	0.955244
genus.RuminococcaceaeNK4A214group.id.11358	TG	14	-0.00113538	0.00839425	0.892409	0.957233
genus.Oscillibacter.id.2063	TG	11	-0.000770856	0.0057723	0.893763	0.957233
genus.LachnospiraceaeUCG008.id.11328	TG	6	-0.000829831	0.00698119	0.905381	0.957233
genus.Bilophila.id.3170	TG	10	0.000924037	0.00802198	0.908296	0.957233
genus.Adlercreutzia.id.812	TG	8	-0.00079453	0.00690515	0.908395	0.957233
genus.Coprococcus1.id.11301	TG	11	-0.000735568	0.00728976	0.919627	0.9631
genus.ChristensenellaceaeR.7group.id.11283	TG	9	0.000909722	0.00950985	0.92379	0.9631
phylum.Firmicutes.id.1672	TG	15	-0.000607441	0.00709467	0.931769	0.966279
genus.Haemophilus.id.3698	TG	5	-0.000573971	0.00769913	0.940573	0.970275
genus.Coprococcus3.id.11303	TG	8	-0.000516801	0.00929229	0.955648	0.980665
family.FamilyXI.id.1936	TG	8	-0.000238957	0.00579388	0.967102	0.984688
genus.Dialister.id.2183	TG	11	0.000258516	0.00696405	0.970388	0.984688
genus.Slackia.id.825	TG	3	0.000266268	0.00963774	0.977959	0.984688
family.Rhodospirillaceae.id.2717	TG	9	0.000162495	0.00637471	0.979664	0.984688
genus.FamilyXIIIAD3011group.id.11293	TG	11	-8.8e-05	0.00754798	0.990698	0.990698
		1908

## Sheet: Supplementary Table 6
Supplement Table S6. Results of two-sample MR analyses in significance level(IVW P<0.05) and sensitivity analysis
Exposure	Outcome	Method	nSNP	Beta	SE	P-value	OR(95%CI)	P Heterogeneity	P Pleiotropy	F-statistcs	P MR-PRESSO Global Test
class.Erysipelotrichia.id.2147	HDL-C	Inverse variance weighted	13	0.0184666	0.0089217	0.0384662	1.02(1-1.04)	0.210123	0.110829	22.0091	0.22
class.Erysipelotrichia.id.2147	HDL-C	Maximum likelihood	13	0.0191766	0.00811365	0.0181035	1.02(1-1.04)
class.Erysipelotrichia.id.2147	HDL-C	MR Egger	13	-0.0412213	0.0354002	0.26888	0.96(0.9-1.03)
class.Erysipelotrichia.id.2147	HDL-C	Weighted median	13	0.0253793	0.0111689	0.0230666	1.03(1-1.05)
class.Erysipelotrichia.id.2147	HDL-C	Weighted mode	13	0.0324604	0.0194597	0.121162	1.03(0.99-1.07)
family.Erysipelotrichaceae.id.2149	HDL-C	Inverse variance weighted	13	0.0184666	0.0089217	0.0384662	1.02(1-1.04)	0.210123	0.110829	22.0091	0.22
family.Erysipelotrichaceae.id.2149	HDL-C	Maximum likelihood	13	0.0191766	0.00811365	0.0181035	1.02(1-1.04)
family.Erysipelotrichaceae.id.2149	HDL-C	MR Egger	13	-0.0412213	0.0354002	0.26888	0.96(0.9-1.03)
family.Erysipelotrichaceae.id.2149	HDL-C	Weighted median	13	0.0253793	0.0111689	0.0230666	1.03(1-1.05)
family.Erysipelotrichaceae.id.2149	HDL-C	Weighted mode	13	0.0324604	0.0194597	0.121162	1.03(0.99-1.07)
genus.Collinsella.id.815	HDL-C	Inverse variance weighted	9	0.0216079	0.0101201	0.0327479	1.02(1-1.04)	0.183769	0.185124	21.0283	0.226
genus.Collinsella.id.815	HDL-C	Maximum likelihood	9	0.023202	0.00905319	0.0103815	1.02(1.01-1.04)
genus.Collinsella.id.815	HDL-C	MR Egger	9	-0.0274348	0.0346855	0.454927	0.97(0.91-1.04)
genus.Collinsella.id.815	HDL-C	Weighted median	9	0.0237918	0.0121773	0.0507266	1.02(1-1.05)
genus.Collinsella.id.815	HDL-C	Weighted mode	9	0.0271827	0.0185645	0.181288	1.03(0.99-1.07)
genus.Escherichia.Shigella.id.3504	HDL-C	Inverse variance weighted	10	-0.0189896	0.00817162	0.0201339	0.98(0.97-1)	0.239359	0.563726	21.277	0.338
genus.Escherichia.Shigella.id.3504	HDL-C	Maximum likelihood	10	-0.0198043	0.0075872	0.00904846	0.98(0.97-1)
genus.Escherichia.Shigella.id.3504	HDL-C	MR Egger	10	-0.00519506	0.0244258	0.83689	0.99(0.95-1.04)
genus.Escherichia.Shigella.id.3504	HDL-C	Weighted median	10	-0.0224683	0.0102843	0.0289098	0.98(0.96-1)
genus.Escherichia.Shigella.id.3504	HDL-C	Weighted mode	10	-0.0262499	0.0168877	0.154514	0.97(0.94-1.01)
genus.Howardella.id.2000	HDL-C	Inverse variance weighted	10	0.00988563	0.00411882	0.01639	1.01(1-1.02)	0.526868	0.809186	21.937	0.096
genus.Howardella.id.2000	HDL-C	Maximum likelihood	10	0.0102341	0.00424903	0.0160152	1.01(1-1.02)
genus.Howardella.id.2000	HDL-C	MR Egger	10	0.00546547	0.0181822	0.771387	1.01(0.97-1.04)
genus.Howardella.id.2000	HDL-C	Weighted median	10	0.0134365	0.00571378	0.0186931	1.01(1-1.02)
genus.Howardella.id.2000	HDL-C	Weighted mode	10	0.0156977	0.0101017	0.154611	1.02(1-1.04)
genus.LachnospiraceaeNK4A136group.id.11319	HDL-C	Inverse variance weighted	15	0.0215503	0.00616212	0.000470144	1.02(1.01-1.03)	0.584983	0.618261	21.816	0.674
genus.LachnospiraceaeNK4A136group.id.11319	HDL-C	Maximum likelihood	15	0.0222071	0.00654428	0.000690399	1.02(1.01-1.04)
genus.LachnospiraceaeNK4A136group.id.11319	HDL-C	MR Egger	15	0.0158692	0.0127206	0.234211	1.02(0.99-1.04)
genus.LachnospiraceaeNK4A136group.id.11319	HDL-C	Weighted median	15	0.0197056	0.00866124	0.0228969	1.02(1-1.04)
genus.LachnospiraceaeNK4A136group.id.11319	HDL-C	Weighted mode	15	0.0167288	0.0105636	0.135602	1.02(1-1.04)
genus.Parabacteroides.id.954	HDL-C	Inverse variance weighted	6	0.0266312	0.0108823	0.0143973	1.03(1.01-1.05)	0.349331	0.744241	21.5875	0.258
genus.Parabacteroides.id.954	HDL-C	Maximum likelihood	6	0.0275043	0.0107481	0.0104974	1.03(1.01-1.05)
genus.Parabacteroides.id.954	HDL-C	MR Egger	6	0.0391301	0.0377037	0.357964	1.04(0.97-1.12)
genus.Parabacteroides.id.954	HDL-C	Weighted median	6	0.0236645	0.0137119	0.0843772	1.02(1-1.05)
genus.Parabacteroides.id.954	HDL-C	Weighted mode	6	0.0217107	0.0191166	0.30757	1.02(0.98-1.06)
genus.Parasutterella.id.2892	HDL-C	Inverse variance weighted	15	-0.0169595	0.00678986	0.012498	0.98(0.97-1)	0.0751037	0.222065	22.792	0.134
genus.Parasutterella.id.2892	HDL-C	Maximum likelihood	15	-0.0179475	0.0055757	0.00128694	0.98(0.97-0.99)
genus.Parasutterella.id.2892	HDL-C	MR Egger	15	-0.0407372	0.0196929	0.0590763	0.96(0.92-1)
genus.Parasutterella.id.2892	HDL-C	Weighted median	15	-0.0147938	0.00805036	0.0661122	0.99(0.97-1)
genus.Parasutterella.id.2892	HDL-C	Weighted mode	15	-0.0138496	0.0161079	0.404381	0.99(0.96-1.02)
genus.Peptococcus.id.2037	HDL-C	Inverse variance weighted	14	-0.011091	0.00427407	0.00946056	0.99(0.98-1)	0.413619	0.462428	23.2424	0.413
genus.Peptococcus.id.2037	HDL-C	Maximum likelihood	14	-0.0112164	0.00432757	0.00954625	0.99(0.98-1)
genus.Peptococcus.id.2037	HDL-C	MR Egger	14	-0.0239888	0.0175372	0.19642	0.98(0.94-1.01)
genus.Peptococcus.id.2037	HDL-C	Weighted median	14	-0.0133125	0.00564795	0.0184211	0.99(0.98-1)
genus.Peptococcus.id.2037	HDL-C	Weighted mode	14	-0.0176869	0.00994251	0.0986318	0.98(0.96-1)
genus.Ruminiclostridium9.id.11357	HDL-C	Inverse variance weighted	9	0.0283222	0.00911891	0.00189713	1.03(1.01-1.05)	0.689145	0.847378	22.0702	0.846
genus.Ruminiclostridium9.id.11357	HDL-C	Maximum likelihood	9	0.028966	0.00948757	0.00226533	1.03(1.01-1.05)
genus.Ruminiclostridium9.id.11357	HDL-C	MR Egger	9	0.020746	0.0390151	0.611355	1.02(0.95-1.1)
genus.Ruminiclostridium9.id.11357	HDL-C	Weighted median	9	0.0270586	0.0124768	0.0301043	1.03(1-1.05)
genus.Ruminiclostridium9.id.11357	HDL-C	Weighted mode	9	0.0253888	0.0194852	0.228834	1.03(0.99-1.07)
order.Erysipelotrichales.id.2148	HDL-C	Inverse variance weighted	13	0.0184666	0.0089217	0.0384662	1.02(1-1.04)	0.210123	0.110829	22.0091	0.22
order.Erysipelotrichales.id.2148	HDL-C	Maximum likelihood	13	0.0191766	0.00811365	0.0181035	1.02(1-1.04)
order.Erysipelotrichales.id.2148	HDL-C	MR Egger	13	-0.0412213	0.0354002	0.26888	0.96(0.9-1.03)
order.Erysipelotrichales.id.2148	HDL-C	Weighted median	13	0.0253793	0.0111689	0.0230666	1.03(1-1.05)
order.Erysipelotrichales.id.2148	HDL-C	Weighted mode	13	0.0324604	0.0194597	0.121162	1.03(0.99-1.07)
class.Clostridia.id.1859	HDL-C	Inverse variance weighted	9	0.022491	0.00980039	0.0217384	1.02(1-1.04)	0.762047	0.983224	21.2412	0.853
class.Clostridia.id.1859	HDL-C	Maximum likelihood	9	0.0234315	0.010107	0.0204302	1.02(1-1.04)
class.Clostridia.id.1859	HDL-C	MR Egger	9	0.0240701	0.0731322	0.751685	1.02(0.89-1.18)
class.Clostridia.id.1859	HDL-C	Weighted median	9	0.023341	0.0131773	0.0765109	1.02(1-1.05)
class.Clostridia.id.1859	HDL-C	Weighted mode	9	0.0264206	0.0208392	0.240511	1.03(0.99-1.07)
family.BacteroidalesS24.7group.id.11173	HDL-C	Inverse variance weighted	7	0.0161817	0.00785262	0.0393345	1.02(1-1.03)	0.33137	0.799703	21.8544	0.57
family.BacteroidalesS24.7group.id.11173	HDL-C	Maximum likelihood	7	0.0167526	0.00752617	0.0260204	1.02(1-1.03)
family.BacteroidalesS24.7group.id.11173	HDL-C	MR Egger	7	0.00748362	0.0336087	0.832603	1.01(0.94-1.08)
family.BacteroidalesS24.7group.id.11173	HDL-C	Weighted median	7	0.0205395	0.0101596	0.0432086	1.02(1-1.04)
family.BacteroidalesS24.7group.id.11173	HDL-C	Weighted mode	7	0.0280029	0.0140297	0.0929427	1.03(1-1.06)
family.Lachnospiraceae.id.1987	HDL-C	Inverse variance weighted	11	0.0233934	0.00765251	0.00223596	1.02(1.01-1.04)	0.487984	0.845548	21.5857	0.643
family.Lachnospiraceae.id.1987	HDL-C	Maximum likelihood	11	0.0242819	0.00806075	0.00259222	1.02(1.01-1.04)
family.Lachnospiraceae.id.1987	HDL-C	MR Egger	11	0.0203778	0.0169581	0.260162	1.02(0.99-1.06)
family.Lachnospiraceae.id.1987	HDL-C	Weighted median	11	0.0174972	0.0107389	0.103243	1.02(1-1.04)
family.Lachnospiraceae.id.1987	HDL-C	Weighted mode	11	0.0160852	0.0136804	0.266916	1.02(0.99-1.04)
genus.Anaerotruncus.id.2054	HDL-C	Inverse variance weighted	8	-0.0267871	0.0100243	0.00753508	0.97(0.95-0.99)	0.474941	0.94129	20.8631	0.638
genus.Anaerotruncus.id.2054	HDL-C	Maximum likelihood	8	-0.027899	0.0104714	0.00771465	0.97(0.95-0.99)
genus.Anaerotruncus.id.2054	HDL-C	MR Egger	8	-0.0215244	0.0693338	0.766723	0.98(0.85-1.12)
genus.Anaerotruncus.id.2054	HDL-C	Weighted median	8	-0.0210656	0.0140218	0.133007	0.98(0.95-1.01)
genus.Anaerotruncus.id.2054	HDL-C	Weighted mode	8	-0.0177399	0.0233577	0.472358	0.98(0.94-1.03)
genus.Bifidobacterium.id.436	HDL-C	Inverse variance weighted	11	0.0202207	0.00722646	0.00513973	1.02(1.01-1.03)	0.569546	0.504373	22.5024	0.746
genus.Bifidobacterium.id.436	HDL-C	Maximum likelihood	11	0.0207566	0.00749133	0.00559277	1.02(1.01-1.04)
genus.Bifidobacterium.id.436	HDL-C	MR Egger	11	0.00777604	0.0193001	0.696423	1.01(0.97-1.05)
genus.Bifidobacterium.id.436	HDL-C	Weighted median	11	0.0212871	0.0100638	0.0344116	1.02(1-1.04)
genus.Bifidobacterium.id.436	HDL-C	Weighted mode	11	0.0245726	0.0151787	0.13654	1.02(0.99-1.06)
genus.Coprococcus1.id.11301	HDL-C	Inverse variance weighted	8	0.0203425	0.00820892	0.0132084	1.02(1-1.04)	0.836109	0.790053	22.5986	0.821
genus.Coprococcus1.id.11301	HDL-C	Maximum likelihood	8	0.0209028	0.00856068	0.0146175	1.02(1-1.04)
genus.Coprococcus1.id.11301	HDL-C	MR Egger	8	0.0153973	0.0195681	0.461306	1.02(0.98-1.06)
genus.Coprococcus1.id.11301	HDL-C	Weighted median	8	0.0233443	0.0110849	0.0352074	1.02(1-1.05)
genus.Coprococcus1.id.11301	HDL-C	Weighted mode	8	0.0330395	0.0155242	0.0708521	1.03(1-1.07)
genus.Holdemania.id.2157	HDL-C	Inverse variance weighted	13	0.0152383	0.00599218	0.0109898	1.02(1-1.03)	0.202496	0.704436	22.4747	0.294
genus.Holdemania.id.2157	HDL-C	Maximum likelihood	13	0.0156141	0.00540601	0.0038734	1.02(1.01-1.03)
genus.Holdemania.id.2157	HDL-C	MR Egger	13	0.0221711	0.0188591	0.264566	1.02(0.99-1.06)
genus.Holdemania.id.2157	HDL-C	Weighted median	13	0.013917	0.00782855	0.0754484	1.01(1-1.03)
genus.Holdemania.id.2157	HDL-C	Weighted mode	13	0.0159371	0.012789	0.236486	1.02(0.99-1.04)
genus.RuminococcaceaeUCG004.id.11362	HDL-C	Inverse variance weighted	9	0.0155957	0.00716952	0.0296088	1.02(1-1.03)	0.91725	0.616271	20.9409	0.856
genus.RuminococcaceaeUCG004.id.11362	HDL-C	Maximum likelihood	9	0.0158285	0.00733438	0.0309181	1.02(1-1.03)
genus.RuminococcaceaeUCG004.id.11362	HDL-C	MR Egger	9	-0.00230264	0.0348838	0.949216	1(0.93-1.07)
genus.RuminococcaceaeUCG004.id.11362	HDL-C	Weighted median	9	0.0119619	0.00897771	0.182727	1.01(0.99-1.03)
genus.RuminococcaceaeUCG004.id.11362	HDL-C	Weighted mode	9	0.0111854	0.0127995	0.407642	1.01(0.99-1.04)
genus.Sutterella.id.2896	HDL-C	Inverse variance weighted	8	-0.0236777	0.00862445	0.00604332	0.98(0.96-0.99)	0.92422	0.524867	21.056	0.941
genus.Sutterella.id.2896	HDL-C	Maximum likelihood	8	-0.0239843	0.00888059	0.0069183	0.98(0.96-0.99)
genus.Sutterella.id.2896	HDL-C	MR Egger	8	0.0404019	0.095335	0.686492	1.04(0.86-1.26)
genus.Sutterella.id.2896	HDL-C	Weighted median	8	-0.0230083	0.0107337	0.0320679	0.98(0.96-1)
genus.Sutterella.id.2896	HDL-C	Weighted mode	8	-0.0226291	0.0157179	0.193132	0.98(0.95-1.01)
order.Clostridiales.id.1863	HDL-C	Inverse variance weighted	9	0.0216836	0.00978294	0.0266593	1.02(1-1.04)	0.776028	0.976938	20.8428	0.841
order.Clostridiales.id.1863	HDL-C	Maximum likelihood	9	0.0219462	0.0100428	0.0288699	1.02(1-1.04)
order.Clostridiales.id.1863	HDL-C	MR Egger	9	0.0195765	0.0710148	0.790763	1.02(0.89-1.17)
order.Clostridiales.id.1863	HDL-C	Weighted median	9	0.0234953	0.0132506	0.0762041	1.02(1-1.05)
order.Clostridiales.id.1863	HDL-C	Weighted mode	9	0.0242414	0.0197438	0.25442	1.02(0.99-1.06)
class.Betaproteobacteria.id.2867	LDL-C	Inverse variance weighted	12	0.0158732	0.00797469	0.046541	1.02(1-1.03)	0.59646	0.562662	22.3671	0.433
class.Betaproteobacteria.id.2867	LDL-C	Maximum likelihood	12	0.0163232	0.00816717	0.0456483	1.02(1-1.03)
class.Betaproteobacteria.id.2867	LDL-C	MR Egger	12	-0.000344233	0.0282355	0.990513	1(0.95-1.06)
class.Betaproteobacteria.id.2867	LDL-C	Weighted median	12	0.00931376	0.0112417	0.407387	1.01(0.99-1.03)
class.Betaproteobacteria.id.2867	LDL-C	Weighted mode	12	0.00173855	0.0192133	0.929527	1(0.96-1.04)
family.Enterobacteriaceae.id.3469	LDL-C	Inverse variance weighted	7	-0.0242273	0.00952711	0.010991	0.98(0.96-0.99)	0.833478	0.578658	21.0373	0.438
family.Enterobacteriaceae.id.3469	LDL-C	Maximum likelihood	7	-0.0246296	0.00982142	0.0121503	0.98(0.96-0.99)
family.Enterobacteriaceae.id.3469	LDL-C	MR Egger	7	-0.0574552	0.0567886	0.35809	0.94(0.84-1.06)
family.Enterobacteriaceae.id.3469	LDL-C	Weighted median	7	-0.0283109	0.0125336	0.0238957	0.97(0.95-1)
family.Enterobacteriaceae.id.3469	LDL-C	Weighted mode	7	-0.0290762	0.0187216	0.171394	0.97(0.94-1.01)
family.Lactobacillaceae.id.1836	LDL-C	Inverse variance weighted	9	0.0112777	0.00555009	0.0421547	1.01(1-1.02)	0.992075	0.372664	22.4582	0.992
family.Lactobacillaceae.id.1836	LDL-C	Maximum likelihood	9	0.0113711	0.00563244	0.0435019	1.01(1-1.02)
family.Lactobacillaceae.id.1836	LDL-C	MR Egger	9	0.0241052	0.0145687	0.141982	1.02(1-1.05)
family.Lactobacillaceae.id.1836	LDL-C	Weighted median	9	0.0125183	0.00699082	0.0733441	1.01(1-1.03)
family.Lactobacillaceae.id.1836	LDL-C	Weighted mode	9	0.0135211	0.0106567	0.240186	1.01(0.99-1.04)
genus.Lactobacillus.id.1837	LDL-C	Inverse variance weighted	8	0.016266	0.00581732	0.00517182	1.02(1-1.03)	0.950065	0.84299	22.6372	0.975
genus.Lactobacillus.id.1837	LDL-C	Maximum likelihood	8	0.0164218	0.00598528	0.00607507	1.02(1-1.03)
genus.Lactobacillus.id.1837	LDL-C	MR Egger	8	0.0194487	0.0164514	0.281854	1.02(0.99-1.05)
genus.Lactobacillus.id.1837	LDL-C	Weighted median	8	0.0144033	0.00736585	0.0505334	1.01(1-1.03)
genus.Lactobacillus.id.1837	LDL-C	Weighted mode	8	0.0131606	0.0111206	0.275261	1.01(0.99-1.04)
genus.RuminococcaceaeUCG011.id.11368	LDL-C	Inverse variance weighted	8	-0.0096501	0.00444806	0.0300441	0.99(0.98-1)	0.803054	0.201127	22.9265	0.66
genus.RuminococcaceaeUCG011.id.11368	LDL-C	Maximum likelihood	8	-0.00982102	0.004568	0.0315584	0.99(0.98-1)
genus.RuminococcaceaeUCG011.id.11368	LDL-C	MR Egger	8	-0.0418411	0.0228602	0.116939	0.96(0.92-1)
genus.RuminococcaceaeUCG011.id.11368	LDL-C	Weighted median	8	-0.0065892	0.00585584	0.260489	0.99(0.98-1)
genus.RuminococcaceaeUCG011.id.11368	LDL-C	Weighted mode	8	-0.00467578	0.00970317	0.644591	1(0.98-1.01)
genus.Ruminococcus1.id.11373	LDL-C	Inverse variance weighted	10	0.0193704	0.00881192	0.0279347	1.02(1-1.04)	0.221114	0.958272	21.8919	0.647
genus.Ruminococcus1.id.11373	LDL-C	Maximum likelihood	10	0.0202235	0.00833988	0.015312	1.02(1-1.04)
genus.Ruminococcus1.id.11373	LDL-C	MR Egger	10	0.0206252	0.0250516	0.434189	1.02(0.97-1.07)
genus.Ruminococcus1.id.11373	LDL-C	Weighted median	10	0.0121629	0.0110202	0.26973	1.01(0.99-1.03)
genus.Ruminococcus1.id.11373	LDL-C	Weighted mode	10	0.00648625	0.0181737	0.72939	1.01(0.97-1.04)
genus.Terrisporobacter.id.11348	LDL-C	Inverse variance weighted	5	0.0347684	0.00744484	3.00995e-06	1.04(1.02-1.05)	0.279348	0.85657	21.2472	0.609
genus.Terrisporobacter.id.11348	LDL-C	Maximum likelihood	5	0.0357938	0.00834833	1.80669e-05	1.04(1.02-1.05)
genus.Terrisporobacter.id.11348	LDL-C	MR Egger	5	0.0305313	0.0231198	0.27835	1.03(0.99-1.08)
genus.Terrisporobacter.id.11348	LDL-C	Weighted median	5	0.0401075	0.0106305	0.000161372	1.04(1.02-1.06)
genus.Terrisporobacter.id.11348	LDL-C	Weighted mode	5	0.0409432	0.0149378	0.0518566	1.04(1.01-1.07)
order.Enterobacteriales.id.3468	LDL-C	Inverse variance weighted	7	-0.0242273	0.00952711	0.010991	0.98(0.96-0.99)	0.833478	0.578658	21.0373	0.438
order.Enterobacteriales.id.3468	LDL-C	Maximum likelihood	7	-0.0246296	0.00982142	0.0121503	0.98(0.96-0.99)
order.Enterobacteriales.id.3468	LDL-C	MR Egger	7	-0.0574552	0.0567886	0.35809	0.94(0.84-1.06)
order.Enterobacteriales.id.3468	LDL-C	Weighted median	7	-0.0283109	0.0125008	0.0235298	0.97(0.95-1)
order.Enterobacteriales.id.3468	LDL-C	Weighted mode	7	-0.0290762	0.0176442	0.150467	0.97(0.94-1.01)
order.Gastranaerophilales.id.1591	LDL-C	Inverse variance weighted	9	0.0136415	0.00571905	0.0170665	1.01(1-1.03)	0.346053	0.223117	22.4287	0.327
order.Gastranaerophilales.id.1591	LDL-C	Maximum likelihood	9	0.0142721	0.00535521	0.00769687	1.01(1-1.03)
order.Gastranaerophilales.id.1591	LDL-C	MR Egger	9	0.0327994	0.0153356	0.0697602	1.03(1-1.06)
order.Gastranaerophilales.id.1591	LDL-C	Weighted median	9	0.0110104	0.00727734	0.130287	1.01(1-1.03)
order.Gastranaerophilales.id.1591	LDL-C	Weighted mode	9	0.00828115	0.0116721	0.498178	1.01(0.99-1.03)
class.Alphaproteobacteria.id.2379	LDL-C	Inverse variance weighted	5	-0.0236925	0.00963605	0.0139429	0.98(0.96-1)	0.457635	0.30055	22.1501	0.56
class.Alphaproteobacteria.id.2379	LDL-C	Maximum likelihood	5	-0.0239104	0.00990376	0.0157664	0.98(0.96-1)
class.Alphaproteobacteria.id.2379	LDL-C	MR Egger	5	-0.0643721	0.0339891	0.154558	0.94(0.88-1)
class.Alphaproteobacteria.id.2379	LDL-C	Weighted median	5	-0.0260558	0.0121183	0.0315467	0.97(0.95-1)
class.Alphaproteobacteria.id.2379	LDL-C	Weighted mode	5	-0.0254655	0.0149692	0.164125	0.97(0.95-1)
family.Lachnospiraceae.id.1987	LDL-C	Inverse variance weighted	14	-0.018084	0.00709237	0.010779	0.98(0.97-1)	0.773421	0.719128	21.2345	0.825
family.Lachnospiraceae.id.1987	LDL-C	Maximum likelihood	14	-0.0185111	0.00734984	0.0117833	0.98(0.97-1)
family.Lachnospiraceae.id.1987	LDL-C	MR Egger	14	-0.0235242	0.0163887	0.176725	0.98(0.95-1.01)
family.Lachnospiraceae.id.1987	LDL-C	Weighted median	14	-0.018966	0.00992668	0.0560551	0.98(0.96-1)
family.Lachnospiraceae.id.1987	LDL-C	Weighted mode	14	-0.0193157	0.0142713	0.198974	0.98(0.95-1.01)
genus..Eubacteriumrectalegroup.id.14374	LDL-C	Inverse variance weighted	7	0.0218491	0.0103245	0.0343244	1.02(1-1.04)	0.748563	0.47411	21.3414	0.894
genus..Eubacteriumrectalegroup.id.14374	LDL-C	Maximum likelihood	7	0.0223246	0.010637	0.035837	1.02(1-1.04)
genus..Eubacteriumrectalegroup.id.14374	LDL-C	MR Egger	7	-0.00432432	0.0353716	0.90746	1(0.93-1.07)
genus..Eubacteriumrectalegroup.id.14374	LDL-C	Weighted median	7	0.0132442	0.0132518	0.31759	1.01(0.99-1.04)
genus..Eubacteriumrectalegroup.id.14374	LDL-C	Weighted mode	7	0.00866479	0.0204069	0.685932	1.01(0.97-1.05)
genus.ChristensenellaceaeR.7group.id.11283	LDL-C	Inverse variance weighted	7	0.0234009	0.0106683	0.028272	1.02(1-1.05)	0.362953	0.518641	20.9871	0.506
genus.ChristensenellaceaeR.7group.id.11283	LDL-C	Maximum likelihood	7	0.0234061	0.010611	0.0273952	1.02(1-1.05)
genus.ChristensenellaceaeR.7group.id.11283	LDL-C	MR Egger	7	0.00365711	0.0305633	0.909414	1(0.95-1.07)
genus.ChristensenellaceaeR.7group.id.11283	LDL-C	Weighted median	7	0.0267468	0.0140588	0.0571067	1.03(1-1.06)
genus.ChristensenellaceaeR.7group.id.11283	LDL-C	Weighted mode	7	0.0294725	0.0196919	0.185116	1.03(0.99-1.07)
genus.Ruminiclostridium5.id.11355	LDL-C	Inverse variance weighted	10	0.0189145	0.00907832	0.037208	1.02(1-1.04)	0.602511	0.775782	21.7369	0.657
genus.Ruminiclostridium5.id.11355	LDL-C	Maximum likelihood	10	0.0197194	0.00935201	0.0349817	1.02(1-1.04)
genus.Ruminiclostridium5.id.11355	LDL-C	MR Egger	10	0.00865312	0.0359923	0.816054	1.01(0.94-1.08)
genus.Ruminiclostridium5.id.11355	LDL-C	Weighted median	10	0.0181843	0.0119578	0.128334	1.02(0.99-1.04)
genus.Ruminiclostridium5.id.11355	LDL-C	Weighted mode	10	0.0171826	0.0188383	0.385491	1.02(0.98-1.06)
phylum.Actinobacteria.id.400	LDL-C	Inverse variance weighted	10	0.0315114	0.00891717	0.000409653	1.03(1.01-1.05)	0.789601	0.70601	22.1145	0.512
phylum.Actinobacteria.id.400	LDL-C	Maximum likelihood	10	0.0323065	0.00931582	0.000524516	1.03(1.01-1.05)
phylum.Actinobacteria.id.400	LDL-C	MR Egger	10	0.0178055	0.0361705	0.635755	1.02(0.95-1.09)
phylum.Actinobacteria.id.400	LDL-C	Weighted median	10	0.0293011	0.0125506	0.0195625	1.03(1-1.06)
phylum.Actinobacteria.id.400	LDL-C	Weighted mode	10	0.0269797	0.0167185	0.141037	1.03(0.99-1.06)
class.Coriobacteriia.id.809	TG	Inverse variance weighted	18	0.0210305	0.00681852	0.00204016	1.02(1.01-1.03)	0.432469	0.943967	21.0469	0.082
class.Coriobacteriia.id.809	TG	Maximum likelihood	18	0.0219679	0.00700468	0.00171167	1.02(1.01-1.04)
class.Coriobacteriia.id.809	TG	MR Egger	18	0.0230103	0.0286065	0.43297	1.02(0.97-1.08)
class.Coriobacteriia.id.809	TG	Weighted median	18	0.0196108	0.00983248	0.0460979	1.02(1-1.04)
class.Coriobacteriia.id.809	TG	Weighted mode	18	0.0170472	0.0169143	0.327655	1.02(0.98-1.05)
family.Coriobacteriaceae.id.811	TG	Inverse variance weighted	18	0.0210305	0.00681852	0.00204016	1.02(1.01-1.03)	0.432469	0.943967	21.0469	0.082
family.Coriobacteriaceae.id.811	TG	Maximum likelihood	18	0.0219679	0.00700468	0.00171167	1.02(1.01-1.04)
family.Coriobacteriaceae.id.811	TG	MR Egger	18	0.0230103	0.0286065	0.43297	1.02(0.97-1.08)
family.Coriobacteriaceae.id.811	TG	Weighted median	18	0.0196108	0.00968328	0.0428442	1.02(1-1.04)
family.Coriobacteriaceae.id.811	TG	Weighted mode	18	0.0170472	0.0161188	0.305037	1.02(0.99-1.05)
family.Rikenellaceae.id.967	TG	Inverse variance weighted	20	-0.013994	0.00605191	0.0207596	0.99(0.97-1)	0.571069	0.281384	21.9445	0.438
family.Rikenellaceae.id.967	TG	Maximum likelihood	20	-0.0140697	0.006237	0.0240807	0.99(0.97-1)
family.Rikenellaceae.id.967	TG	MR Egger	20	-0.0340879	0.0190791	0.0908468	0.97(0.93-1)
family.Rikenellaceae.id.967	TG	Weighted median	20	-0.0109453	0.00853837	0.19988	0.99(0.97-1.01)
family.Rikenellaceae.id.967	TG	Weighted mode	20	-0.00222716	0.0150261	0.883731	1(0.97-1.03)
genus..Eubacteriumbrachygroup.id.11296	TG	Inverse variance weighted	10	-0.0125556	0.0043576	0.0039603	0.99(0.98-1)	0.40778	0.269381	20.8728	0.368
genus..Eubacteriumbrachygroup.id.11296	TG	Maximum likelihood	10	-0.0127465	0.00449708	0.00459109	0.99(0.98-1)
genus..Eubacteriumbrachygroup.id.11296	TG	MR Egger	10	-0.0319059	0.0168583	0.0950457	0.97(0.94-1)
genus..Eubacteriumbrachygroup.id.11296	TG	Weighted median	10	-0.0119665	0.00584073	0.0404815	0.99(0.98-1)
genus..Eubacteriumbrachygroup.id.11296	TG	Weighted mode	10	-0.0146964	0.0103562	0.189565	0.99(0.97-1.01)
genus.DefluviitaleaceaeUCG011.id.11287	TG	Inverse variance weighted	9	-0.0173184	0.00680548	0.0109349	0.98(0.97-1)	0.267012	0.697765	22.82	0.282
genus.DefluviitaleaceaeUCG011.id.11287	TG	Maximum likelihood	9	-0.0180344	0.00636977	0.00463664	0.98(0.97-0.99)
genus.DefluviitaleaceaeUCG011.id.11287	TG	MR Egger	9	-0.00782589	0.0245323	0.759032	0.99(0.95-1.04)
genus.DefluviitaleaceaeUCG011.id.11287	TG	Weighted median	9	-0.0131769	0.00875501	0.132305	0.99(0.97-1)
genus.DefluviitaleaceaeUCG011.id.11287	TG	Weighted mode	9	-0.00812231	0.0133021	0.558407	0.99(0.97-1.02)
genus.Oscillospira.id.2064	TG	Inverse variance weighted	8	-0.0270959	0.00733182	0.00021932	0.97(0.96-0.99)	0.446261	0.872825	21.74	0.562
genus.Oscillospira.id.2064	TG	Maximum likelihood	8	-0.0281792	0.00779397	0.000299758	0.97(0.96-0.99)
genus.Oscillospira.id.2064	TG	MR Egger	8	-0.0322763	0.0319807	0.351811	0.97(0.91-1.03)
genus.Oscillospira.id.2064	TG	Weighted median	8	-0.0301397	0.0100239	0.00264015	0.97(0.95-0.99)
genus.Oscillospira.id.2064	TG	Weighted mode	8	-0.0338688	0.0151737	0.060785	0.97(0.94-1)
order.Coriobacteriales.id.810	TG	Inverse variance weighted	18	0.0210305	0.00681852	0.00204016	1.02(1.01-1.03)	0.432469	0.943967	21.0469	0.082
order.Coriobacteriales.id.810	TG	Maximum likelihood	18	0.0219679	0.00700468	0.00171167	1.02(1.01-1.04)
order.Coriobacteriales.id.810	TG	MR Egger	18	0.0230103	0.0286065	0.43297	1.02(0.97-1.08)
order.Coriobacteriales.id.810	TG	Weighted median	18	0.0196108	0.00983248	0.0460979	1.02(1-1.04)
order.Coriobacteriales.id.810	TG	Weighted mode	18	0.0170472	0.0169143	0.327655	1.02(0.98-1.05)
family.BacteroidalesS24.7group.id.11173	TG	Inverse variance weighted	7	-0.0159985	0.00713651	0.0249751	0.98(0.97-1)	0.949665	0.720026	22.8211	0.978
family.BacteroidalesS24.7group.id.11173	TG	Maximum likelihood	7	-0.0161501	0.00728132	0.0265534	0.98(0.97-1)
family.BacteroidalesS24.7group.id.11173	TG	MR Egger	7	-0.00487518	0.0301804	0.877997	1(0.94-1.06)
family.BacteroidalesS24.7group.id.11173	TG	Weighted median	7	-0.0150434	0.00874229	0.0852936	0.99(0.97-1)
family.BacteroidalesS24.7group.id.11173	TG	Weighted mode	7	-0.00903745	0.0126433	0.501582	0.99(0.97-1.02)
family.Streptococcaceae.id.1850	TG	Inverse variance weighted	12	0.019108	0.00776865	0.013908	1.02(1-1.03)	0.875713	0.870554	22.2061	0.78
family.Streptococcaceae.id.1850	TG	Maximum likelihood	12	0.0195614	0.0079711	0.0141261	1.02(1-1.04)
family.Streptococcaceae.id.1850	TG	MR Egger	12	0.0143672	0.0294012	0.635622	1.01(0.96-1.07)
family.Streptococcaceae.id.1850	TG	Weighted median	12	0.0161987	0.0104243	0.120198	1.02(1-1.04)
family.Streptococcaceae.id.1850	TG	Weighted mode	12	0.0162732	0.0169022	0.356342	1.02(0.98-1.05)
genus..Eubacteriumcoprostanoligenesgroup.id.11375	TG	Inverse variance weighted	10	0.0189642	0.00938664	0.0433478	1.02(1-1.04)	0.321787	0.111099	22.0472	0.321
genus..Eubacteriumcoprostanoligenesgroup.id.11375	TG	Maximum likelihood	10	0.0196947	0.00905957	0.0297119	1.02(1-1.04)
genus..Eubacteriumcoprostanoligenesgroup.id.11375	TG	MR Egger	10	0.0738896	0.0318933	0.0491662	1.08(1.01-1.15)
genus..Eubacteriumcoprostanoligenesgroup.id.11375	TG	Weighted median	10	0.0144783	0.0124408	0.244513	1.01(0.99-1.04)
genus..Eubacteriumcoprostanoligenesgroup.id.11375	TG	Weighted mode	10	0.0133424	0.0243547	0.597128	1.01(0.97-1.06)
genus.Escherichia.Shigella.id.3504	TG	Inverse variance weighted	8	0.0217794	0.00816748	0.00766235	1.02(1.01-1.04)	0.632136	0.615294	21.2693	0.877
genus.Escherichia.Shigella.id.3504	TG	Maximum likelihood	8	0.0224071	0.00844969	0.00800586	1.02(1.01-1.04)
genus.Escherichia.Shigella.id.3504	TG	MR Egger	8	0.00807385	0.0271294	0.77604	1.01(0.96-1.06)
genus.Escherichia.Shigella.id.3504	TG	Weighted median	8	0.0265586	0.010615	0.0123498	1.03(1.01-1.05)
genus.Escherichia.Shigella.id.3504	TG	Weighted mode	8	0.0287025	0.0166797	0.128967	1.03(1-1.06)
genus.RikenellaceaeRC9gutgroup.id.11191	TG	Inverse variance weighted	8	-0.0128207	0.0043472	0.00318606	0.99(0.98-1)	0.609118	0.219549	21.6634	0.602
genus.RikenellaceaeRC9gutgroup.id.11191	TG	Maximum likelihood	8	-0.0133036	0.00454513	0.00342261	0.99(0.98-1)
genus.RikenellaceaeRC9gutgroup.id.11191	TG	MR Egger	8	0.0213045	0.0252739	0.431573	1.02(0.97-1.07)
genus.RikenellaceaeRC9gutgroup.id.11191	TG	Weighted median	8	-0.0126256	0.00544986	0.0205213	0.99(0.98-1)
genus.RikenellaceaeRC9gutgroup.id.11191	TG	Weighted mode	8	-0.0133544	0.00855772	0.162606	0.99(0.97-1)
genus.Ruminiclostridium9.id.11357	TG	Inverse variance weighted	7	-0.0215276	0.0101652	0.0341946	0.98(0.96-1)	0.638329	0.352627	22.0606	0.722
genus.Ruminiclostridium9.id.11357	TG	Maximum likelihood	7	-0.022126	0.0104731	0.0346304	0.98(0.96-1)
genus.Ruminiclostridium9.id.11357	TG	MR Egger	7	-0.0671091	0.0456421	0.201429	0.94(0.86-1.02)
genus.Ruminiclostridium9.id.11357	TG	Weighted median	7	-0.024089	0.014316	0.0924397	0.98(0.95-1)
genus.Ruminiclostridium9.id.11357	TG	Weighted mode	7	-0.0284104	0.020372	0.21259	0.97(0.93-1.01)
genus.RuminococcaceaeUCG010.id.11367	TG	Inverse variance weighted	4	-0.0310606	0.0119161	0.00914444	0.97(0.95-0.99)	0.673375	0.602196	21.4945	0.819
genus.RuminococcaceaeUCG010.id.11367	TG	Maximum likelihood	4	-0.0315977	0.0125065	0.0115203	0.97(0.95-0.99)
genus.RuminococcaceaeUCG010.id.11367	TG	MR Egger	4	0.0866128	0.192275	0.696498	1.09(0.75-1.59)
genus.RuminococcaceaeUCG010.id.11367	TG	Weighted median	4	-0.0284747	0.0146859	0.0525112	0.97(0.94-1)
genus.RuminococcaceaeUCG010.id.11367	TG	Weighted mode	4	-0.017381	0.0203955	0.456732	0.98(0.94-1.02)
genus.Streptococcus.id.1853	TG	Inverse variance weighted	12	0.0181	0.00761421	0.017448	1.02(1-1.03)	0.985668	0.637682	22.6541	0.942
genus.Streptococcus.id.1853	TG	Maximum likelihood	12	0.0183263	0.00775841	0.0181708	1.02(1-1.03)
genus.Streptococcus.id.1853	TG	MR Egger	12	0.030664	0.026968	0.282029	1.03(0.98-1.09)
genus.Streptococcus.id.1853	TG	Weighted median	12	0.0159238	0.00969215	0.100391	1.02(1-1.04)
genus.Streptococcus.id.1853	TG	Weighted mode	12	0.0140172	0.0151934	0.376016	1.01(0.98-1.04)
genus.Sutterella.id.2896	TG	Inverse variance weighted	8	0.0260708	0.00859276	0.00241303	1.03(1.01-1.04)	0.546395	0.871212	21.458	0.573
genus.Sutterella.id.2896	TG	Maximum likelihood	8	0.0273514	0.00906698	0.0025563	1.03(1.01-1.05)
genus.Sutterella.id.2896	TG	MR Egger	8	0.0418376	0.0935887	0.670533	1.04(0.87-1.25)
genus.Sutterella.id.2896	TG	Weighted median	8	0.0230459	0.0114303	0.0437773	1.02(1-1.05)
genus.Sutterella.id.2896	TG	Weighted mode	8	0.0244996	0.018244	0.221218	1.02(0.99-1.06)
class.Alphaproteobacteria.id.2379	TC	Inverse variance weighted	7	-0.0237982	0.00777699	0.0022128	0.98(0.96-0.99)	0.757589	0.888358	21.751	0.224
class.Alphaproteobacteria.id.2379	TC	Maximum likelihood	7	-0.0240936	0.00803603	0.00271586	0.98(0.96-0.99)
class.Alphaproteobacteria.id.2379	TC	MR Egger	7	-0.0195737	0.0296423	0.538245	0.98(0.93-1.04)
class.Alphaproteobacteria.id.2379	TC	Weighted median	7	-0.020791	0.0104135	0.0458743	0.98(0.96-1)
class.Alphaproteobacteria.id.2379	TC	Weighted mode	7	-0.0224799	0.0138656	0.156085	0.98(0.95-1)
family.Enterobacteriaceae.id.3469	TC	Inverse variance weighted	7	-0.0247833	0.00996385	0.0128709	0.98(0.96-0.99)	0.313384	0.258902	21.0373	0.075
family.Enterobacteriaceae.id.3469	TC	Maximum likelihood	7	-0.0259703	0.00965163	0.00712888	0.97(0.96-0.99)
family.Enterobacteriaceae.id.3469	TC	MR Egger	7	-0.0957944	0.056571	0.151168	0.91(0.81-1.02)
family.Enterobacteriaceae.id.3469	TC	Weighted median	7	-0.0131029	0.012145	0.280645	0.99(0.96-1.01)
family.Enterobacteriaceae.id.3469	TC	Weighted mode	7	-0.0113151	0.0161155	0.50891	0.99(0.96-1.02)
genus..Clostridiuminnocuumgroup.id.14397	TC	Inverse variance weighted	9	0.00897509	0.00447328	0.044816	1.01(1-1.02)	0.54896	0.591302	21.1083	0.374
genus..Clostridiuminnocuumgroup.id.14397	TC	Maximum likelihood	9	0.00909225	0.0045873	0.0474739	1.01(1-1.02)
genus..Clostridiuminnocuumgroup.id.14397	TC	MR Egger	9	-0.00351368	0.022647	0.881082	1(0.95-1.04)
genus..Clostridiuminnocuumgroup.id.14397	TC	Weighted median	9	0.0101443	0.00636547	0.111017	1.01(1-1.02)
genus..Clostridiuminnocuumgroup.id.14397	TC	Weighted mode	9	0.0123339	0.00898941	0.207288	1.01(0.99-1.03)
genus..Eubacteriumxylanophilumgroup.id.14375	TC	Inverse variance weighted	9	-0.0247221	0.011029	0.0249899	0.98(0.95-1)	0.0464067	0.365709	21.9431	0.026
genus..Eubacteriumxylanophilumgroup.id.14375	TC	Maximum likelihood	9	-0.0260481	0.00845129	0.00205511	0.97(0.96-0.99)
genus..Eubacteriumxylanophilumgroup.id.14375	TC	MR Egger	9	-0.0563906	0.0345674	0.146843	0.95(0.88-1.01)
genus..Eubacteriumxylanophilumgroup.id.14375	TC	Weighted median	9	-0.0122647	0.0119502	0.304741	0.99(0.96-1.01)
genus..Eubacteriumxylanophilumgroup.id.14375	TC	Weighted mode	9	-0.00721069	0.015519	0.654576	0.99(0.96-1.02)
genus.Lachnospira.id.2004	TC	Inverse variance weighted	6	-0.0211588	0.0107541	0.049125	0.98(0.96-1)	0.830154	0.6841	21.7089	0.876
genus.Lachnospira.id.2004	TC	Maximum likelihood	6	-0.0214767	0.0109907	0.0506926	0.98(0.96-1)
genus.Lachnospira.id.2004	TC	MR Egger	6	0.00660051	0.0643046	0.923185	1.01(0.89-1.14)
genus.Lachnospira.id.2004	TC	Weighted median	6	-0.0227295	0.013551	0.0934783	0.98(0.95-1)
genus.Lachnospira.id.2004	TC	Weighted mode	6	-0.0245287	0.0207568	0.290453	0.98(0.94-1.02)
genus.LachnospiraceaeUCG008.id.11328	TC	Inverse variance weighted	11	0.0111636	0.00501224	0.0259295	1.01(1-1.02)	0.510887	0.219244	23.7446	0.607
genus.LachnospiraceaeUCG008.id.11328	TC	Maximum likelihood	11	0.0115855	0.00516082	0.0247751	1.01(1-1.02)
genus.LachnospiraceaeUCG008.id.11328	TC	MR Egger	11	-0.0220627	0.0256553	0.412128	0.98(0.93-1.03)
genus.LachnospiraceaeUCG008.id.11328	TC	Weighted median	11	0.00487866	0.00708408	0.491025	1(0.99-1.02)
genus.LachnospiraceaeUCG008.id.11328	TC	Weighted mode	11	6.68112e-05	0.0111717	0.995346	1(0.98-1.02)
genus.Oscillospira.id.2064	TC	Inverse variance weighted	8	-0.0188041	0.00722642	0.00926476	0.98(0.97-1)	0.41373	0.363836	21.74	0.548
genus.Oscillospira.id.2064	TC	Maximum likelihood	8	-0.0195561	0.00745514	0.00871167	0.98(0.97-1)
genus.Oscillospira.id.2064	TC	MR Egger	8	0.00945769	0.0296659	0.760679	1.01(0.95-1.07)
genus.Oscillospira.id.2064	TC	Weighted median	8	-0.0114841	0.00987761	0.244974	0.99(0.97-1.01)
genus.Oscillospira.id.2064	TC	Weighted mode	8	-0.00970512	0.013917	0.508072	0.99(0.96-1.02)
genus.RuminococcaceaeUCG011.id.11368	TC	Inverse variance weighted	8	-0.0105925	0.00428767	0.0134941	0.99(0.98-1)	0.805142	0.720017	22.9265	0.832
genus.RuminococcaceaeUCG011.id.11368	TC	Maximum likelihood	8	-0.0107854	0.00440131	0.0142664	0.99(0.98-1)
genus.RuminococcaceaeUCG011.id.11368	TC	MR Egger	8	-0.0187116	0.0220281	0.42822	0.98(0.94-1.02)
genus.RuminococcaceaeUCG011.id.11368	TC	Weighted median	8	-0.0145529	0.00545504	0.00763529	0.99(0.98-1)
genus.RuminococcaceaeUCG011.id.11368	TC	Weighted mode	8	-0.0151521	0.00857981	0.120737	0.98(0.97-1)
genus.RuminococcaceaeUCG013.id.11370	TC	Inverse variance weighted	12	0.0143099	0.00711407	0.0442728	1.01(1-1.03)	0.970757	0.948225	21.7472	0.994
genus.RuminococcaceaeUCG013.id.11370	TC	Maximum likelihood	12	0.0144168	0.00720889	0.0455151	1.01(1-1.03)
genus.RuminococcaceaeUCG013.id.11370	TC	MR Egger	12	0.0131063	0.0194258	0.515169	1.01(0.98-1.05)
genus.RuminococcaceaeUCG013.id.11370	TC	Weighted median	12	0.0142181	0.00947803	0.133586	1.01(1-1.03)
genus.RuminococcaceaeUCG013.id.11370	TC	Weighted mode	12	0.0222573	0.0128659	0.111561	1.02(1-1.05)
genus.Terrisporobacter.id.11348	TC	Inverse variance weighted	5	0.0317643	0.00857296	0.000211246	1.03(1.02-1.05)	0.220465	0.625275	21.2472	0.461
genus.Terrisporobacter.id.11348	TC	Maximum likelihood	5	0.0332866	0.0080935	3.90958e-05	1.03(1.02-1.05)
genus.Terrisporobacter.id.11348	TC	MR Egger	5	0.0186794	0.0259101	0.523052	1.02(0.97-1.07)
genus.Terrisporobacter.id.11348	TC	Weighted median	5	0.033539	0.0102216	0.00103373	1.03(1.01-1.06)
genus.Terrisporobacter.id.11348	TC	Weighted mode	5	0.0347008	0.0140978	0.0695842	1.04(1.01-1.06)
order.Enterobacteriales.id.3468	TC	Inverse variance weighted	7	-0.0247833	0.00996385	0.0128709	0.98(0.96-0.99)	0.313384	0.258902	21.0373	0.075
order.Enterobacteriales.id.3468	TC	Maximum likelihood	7	-0.0259703	0.00965163	0.00712888	0.97(0.96-0.99)
order.Enterobacteriales.id.3468	TC	MR Egger	7	-0.0957944	0.056571	0.151168	0.91(0.81-1.02)
order.Enterobacteriales.id.3468	TC	Weighted median	7	-0.0131029	0.0127039	0.302349	0.99(0.96-1.01)
order.Enterobacteriales.id.3468	TC	Weighted mode	7	-0.0113151	0.0164501	0.517248	0.99(0.96-1.02)
genus.Butyrivibrio.id.1993	TC	Inverse variance weighted	12	-0.00771437	0.00353949	0.0292936	0.99(0.99-1)	0.564232	0.557507	21.8532	0.572
genus.Butyrivibrio.id.1993	TC	Maximum likelihood	12	-0.00801707	0.00363537	0.0274332	0.99(0.98-1)
genus.Butyrivibrio.id.1993	TC	MR Egger	12	0.00108925	0.0149338	0.943293	1(0.97-1.03)
genus.Butyrivibrio.id.1993	TC	Weighted median	12	-0.00723125	0.00487358	0.137871	0.99(0.98-1)
genus.Butyrivibrio.id.1993	TC	Weighted mode	12	0.0029621	0.00908583	0.750533	1(0.99-1.02)
genus.Lactobacillus.id.1837	TC	Inverse variance weighted	7	0.014512	0.00600114	0.0155973	1.01(1-1.03)	0.965379	0.744921	22.5073	0.781
genus.Lactobacillus.id.1837	TC	Maximum likelihood	7	0.0146043	0.00612038	0.0170242	1.01(1-1.03)
genus.Lactobacillus.id.1837	TC	MR Egger	7	0.019572	0.0158908	0.272842	1.02(0.99-1.05)
genus.Lactobacillus.id.1837	TC	Weighted median	7	0.0154634	0.00755945	0.040798	1.02(1-1.03)
genus.Lactobacillus.id.1837	TC	Weighted mode	7	0.0144353	0.0106773	0.225123	1.01(0.99-1.04)
genus.RikenellaceaeRC9gutgroup.id.11191	TC	Inverse variance weighted	9	-0.0114651	0.0039984	0.00413848	0.99(0.98-1)	0.622901	0.437938	21.6095	0.717
genus.RikenellaceaeRC9gutgroup.id.11191	TC	Maximum likelihood	9	-0.0118503	0.00416636	0.00445121	0.99(0.98-1)
genus.RikenellaceaeRC9gutgroup.id.11191	TC	MR Egger	9	0.00780549	0.0237695	0.752227	1.01(0.96-1.06)
genus.RikenellaceaeRC9gutgroup.id.11191	TC	Weighted median	9	-0.013989	0.00539615	0.00953102	0.99(0.98-1)
genus.RikenellaceaeRC9gutgroup.id.11191	TC	Weighted mode	9	-0.0158528	0.00859289	0.102278	0.98(0.97-1)
genus.Sutterella.id.2896	TC	Inverse variance weighted	6	0.0215234	0.00971927	0.0267936	1.02(1-1.04)	0.782304	0.492937	21.0871	0.783
genus.Sutterella.id.2896	TC	Maximum likelihood	6	0.0219584	0.0100267	0.0285241	1.02(1-1.04)
genus.Sutterella.id.2896	TC	MR Egger	6	-0.0529803	0.0993203	0.621999	0.95(0.78-1.15)
genus.Sutterella.id.2896	TC	Weighted median	6	0.0173889	0.0124573	0.162748	1.02(0.99-1.04)
genus.Sutterella.id.2896	TC	Weighted mode	6	0.0108779	0.0174258	0.559843	1.01(0.98-1.05)
phylum.Actinobacteria.id.400	TC	Inverse variance weighted	11	0.0200449	0.00836443	0.0165548	1.02(1-1.04)	0.408214	0.534073	22.1659	0.431
phylum.Actinobacteria.id.400	TC	Maximum likelihood	11	0.0206899	0.00851935	0.0151581	1.02(1-1.04)
phylum.Actinobacteria.id.400	TC	MR Egger	11	0.0424865	0.0357648	0.265259	1.04(0.97-1.12)
phylum.Actinobacteria.id.400	TC	Weighted median	11	0.0282579	0.011522	0.0141858	1.03(1.01-1.05)
phylum.Actinobacteria.id.400	TC	Weighted mode	11	0.031068	0.0179171	0.113583	1.03(1-1.07)

## Sheet: Supplementary Table 7
Supplement Table S7. Results of reverse MR analysis of the causalites from serum lipid levels to the identified bacterial taxa
Exposure	Outcome	Method	nSNP	Beta	SE	P-value	OR(95%CI)	P Heterogeneity	P Pleiotropy	F-statistcs	P MR-PRESSO Global Test
LDL-C	phylum.Actinobacteria.id.400	Inverse variance weighted	233	-0.0249067	0.030789	0.418546	0.98(0.92,1.04)	0.345186	0.615435	21.9523	0.127
LDL-C	phylum.Actinobacteria.id.400	Maximum likelihood	233	-0.0249166	0.030376	0.41206	0.98(0.92,1.04)
LDL-C	phylum.Actinobacteria.id.400	MR Egger	233	-0.0499943	0.0586389	0.394776	0.95(0.85,1.07)
LDL-C	phylum.Actinobacteria.id.400	Weighted median	233	0.0110527	0.0478284	0.817244	1.01(0.92,1.11)
LDL-C	phylum.Actinobacteria.id.400	Weighted mode	233	-0.010282	0.0582242	0.859982	0.99(0.88,1.11)
LDL-C	genus.Terrisporobacter.id.11348	Inverse variance weighted	230	0.100779	0.0503811	0.0454635	1.11(1,1.22)	0.382359	0.347871	22.8346	0.413
LDL-C	genus.Terrisporobacter.id.11348	Maximum likelihood	230	0.100721	0.0498511	0.0433381	1.11(1,1.22)
LDL-C	genus.Terrisporobacter.id.11348	MR Egger	230	0.0238093	0.0960981	0.804542	1.02(0.85,1.24)
LDL-C	genus.Terrisporobacter.id.11348	Weighted median	230	0.0420819	0.0759423	0.57949	1.04(0.9,1.21)
LDL-C	genus.Terrisporobacter.id.11348	Weighted mode	230	-0.00494498	0.0931207	0.957696	1(0.83,1.19)
TG	genus.Oscillospira.id.2064	Inverse variance weighted	237	-0.0911383	0.0444034	0.0501205	0.91(0.84,1)	0.352317	0.200633	21.846	0.152
TG	genus.Oscillospira.id.2064	Maximum likelihood	237	-0.0910281	0.0437995	0.0576826	0.91(0.84,0.99)
TG	genus.Oscillospira.id.2064	MR Egger	237	-0.192063	0.0902816	0.0944306	0.83(0.69,0.99)
TG	genus.Oscillospira.id.2064	Weighted median	237	-0.123598	0.0727427	0.0892975	0.88(0.77,1.02)
TG	genus.Oscillospira.id.2064	Weighted mode	237	-0.121737	0.0846862	0.1519	0.89(0.75,1.05)
TC	genus.Terrisporobacter.id.11348	Inverse variance weighted	281	0.0305933	0.0474911	0.519452	1.03(0.94,1.13)	0.738931	0.658025	21.5845	0.624
TC	genus.Terrisporobacter.id.11348	Maximum likelihood	281	0.0307727	0.0475754	0.517749	1.03(0.94,1.13)
TC	genus.Terrisporobacter.id.11348	MR Egger	281	0.0667405	0.0943922	0.480122	1.07(0.89,1.29)
TC	genus.Terrisporobacter.id.11348	Weighted median	281	-0.00723427	0.075509	0.923674	0.99(0.86,1.15)
TC	genus.Terrisporobacter.id.11348	Weighted mode	281	-0.0331128	0.106491	0.756075	0.97(0.79,1.19)

## Sheet: Supplementary Table 8
Supplementary Table S8. Replication analysis of the causalities from Terrisporobacter to serum lipid levels
Exposure	Outcome	Method	nSNP	Beta	SE	P-value	OR(95%CI)	P Heterogeneity	P Pleiotropy	F-statistcs	P MR-PRESSO Global Test
Genus Terrisporobacter	HDL-C	Inverse variance weighted	13	-0.00333818	0.00844098	0.692494	1(0.98,1.01)	0.397446	0.586853	21.5915	0.699434
Genus Terrisporobacter	HDL-C	Maximum likelihood	13	-0.00341993	0.00842296	0.684724	1(0.98,1.01)
Genus Terrisporobacter	HDL-C	MR Egger	13	0.0090661	0.0238038	0.710554	1.01(0.96,1.06)
Genus Terrisporobacter	HDL-C	Weighted median	13	-0.0139636	0.0116783	0.231817	0.99(0.96,1.01)
Genus Terrisporobacter	HDL-C	Weighted mode	13	-0.0224826	0.0196584	0.275065	0.98(0.94,1.02)
Genus Terrisporobacter	LDL-C	Inverse variance weighted	13	0.0213405	0.00818537	0.00912987	1.02(1.01,1.04)	0.877553	0.43781	21.9812	0.895
Genus Terrisporobacter	LDL-C	Maximum likelihood	13	0.0216988	0.00839414	0.00973793	1.02(1.01,1.04)
Genus Terrisporobacter	LDL-C	MR Egger	13	0.0074194	0.0191304	0.70554	1.01(0.97,1.05)
Genus Terrisporobacter	LDL-C	Weighted median	13	0.0227842	0.0111656	0.0412936	1.02(1,1.05)
Genus Terrisporobacter	LDL-C	Weighted mode	13	0.0302446	0.0178468	0.115907	1.03(1,1.07)
Genus Terrisporobacter	TC	Inverse variance weighted	13	0.0233457	0.00818355	0.0043342	1.02(1.01,1.04)	0.389097	0.45289	21.8728	0.424
Genus Terrisporobacter	TC	Maximum likelihood	13	0.0237706	0.0082479	0.00395142	1.02(1.01,1.04)
Genus Terrisporobacter	TC	MR Egger	13	0.00945756	0.0196921	0.640443	1.01(0.97,1.05)
Genus Terrisporobacter	TC	Weighted median	13	0.0172576	0.0111249	0.120841	1.02(1,1.04)
Genus Terrisporobacter	TC	Weighted mode	13	0.0052355	0.0208071	0.805591	1.01(0.97,1.05)
Genus Terrisporobacter	TG	Inverse variance weighted	19	0.00873672	0.00738051	0.23651	1.01(0.99,1.02)	0.216597	0.883688	22.844	0.232
Genus Terrisporobacter	TG	Maximum likelihood	19	0.00918864	0.00685798	0.180295	1.01(1,1.02)
Genus Terrisporobacter	TG	MR Egger	19	0.0112026	0.0182562	0.547585	1.01(0.98,1.05)
Genus Terrisporobacter	TG	Weighted median	19	0.0103249	0.00984024	0.29406	1.01(0.99,1.03)
Genus Terrisporobacter	TG	Weighted mode	19	0.0315901	0.0226566	0.1802	1.03(0.99,1.08)
Species Terrisporobacter othiniensis	HDL-C	Inverse variance weighted	8	0.00275878	0.0113455	0.80788	1(0.98,1.03)	0.30083	0.727843	21.6659	0.814852
Species Terrisporobacter othiniensis	HDL-C	Maximum likelihood	8	0.00292481	0.0106998	0.784582	1(0.98,1.02)
Species Terrisporobacter othiniensis	HDL-C	MR Egger	8	0.0115032	0.0268665	0.683476	1.01(0.96,1.07)
Species Terrisporobacter othiniensis	HDL-C	Weighted median	8	-0.0126033	0.01485	0.396044	0.99(0.96,1.02)
Species Terrisporobacter othiniensis	HDL-C	Weighted mode	8	-0.0169454	0.021693	0.460314	0.98(0.94,1.03)
Species Terrisporobacter othiniensis	LDL-C	Inverse variance weighted	6	0.00606429	0.0108072	0.574707	1.01(0.98,1.03)	0.889801	0.820243	21.7384	0.379152
Species Terrisporobacter othiniensis	LDL-C	Maximum likelihood	6	0.00614345	0.0108942	0.57281	1.01(0.98,1.03)
Species Terrisporobacter othiniensis	LDL-C	MR Egger	6	0.0111792	0.0236916	0.661615	1.01(0.97,1.06)
Species Terrisporobacter othiniensis	LDL-C	Weighted median	6	0.00232847	0.0134258	0.862312	1(0.98,1.03)
Species Terrisporobacter othiniensis	LDL-C	Weighted mode	6	0.000408119	0.0173286	0.982121	1(0.97,1.03)
Species Terrisporobacter othiniensis	TC	Inverse variance weighted	9	0.00747829	0.00960735	0.436338	1.01(0.99,1.03)	0.349573	0.522927	22.0972	0.348
Species Terrisporobacter othiniensis	TC	Maximum likelihood	9	0.00788827	0.00945211	0.403971	1.01(0.99,1.03)
Species Terrisporobacter othiniensis	TC	MR Egger	9	-0.00421701	0.0200415	0.839338	1(0.96,1.04)
Species Terrisporobacter othiniensis	TC	Weighted median	9	-0.00124601	0.0127688	0.922264	1(0.97,1.02)
Species Terrisporobacter othiniensis	TC	Weighted mode	9	-0.00835655	0.0163306	0.622676	0.99(0.96,1.02)
Species Terrisporobacter othiniensis	TG	Inverse variance weighted	12	0.00523325	0.00851334	0.538745	1.01(0.99,1.02)	0.372241	0.317101	23.9532	0.393
Species Terrisporobacter othiniensis	TG	Maximum likelihood	12	0.00553881	0.00842487	0.510901	1.01(0.99,1.02)
Species Terrisporobacter othiniensis	TG	MR Egger	12	-0.0116569	0.0181391	0.534914	0.99(0.95,1.02)
Species Terrisporobacter othiniensis	TG	Weighted median	12	0.000832767	0.0112701	0.941097	1(0.98,1.02)
Species Terrisporobacter othiniensis	TG	Weighted mode	12	-0.00354048	0.0172336	0.840981	1(0.96,1.03)
